# Supplementary material for: The Lipoteichoic Acid-Related Proteins YqgS and LafA Contribute to the Resistance of Listeria monocytogenes to Nisin
Source: Microbiol Spectr. 2022 Feb 23;10(1):e02095-21. doi: 10.1128/spectrum.02095-21 (PMC8865564; doi:10.1128/spectrum.02095-21)
Supplement: SUPPLEMENTAL FILE 1 — Supplemental material. Download SPECTRUM02095-21_Supp_2_seq14.xlsx, XLSX file, 0.8 MB [file spectrum02095-21_supp_2_seq14.xlsx]

## Sheet: The distribution of transposons
Supplement2_The distribution of transposons on the genome
gene_name	RefSeq	product	Total TAs	raw count (BHI1)	raw count (BHI2)	raw count (BHI3)	raw count (N1)	raw count (N2)	raw count (N3)	RPKM(C1)	RPKM(C2)	RPKM(C3)	RPKM(N1)	RPKM(N2)	RPKM(N3)	fold(BHI/NISIN)	BH
IG_1			35	223	512	184	904	487	228	0.551235	1.07558	0.50811	1.47411	0.822063	0.386714	0.79576	0.806567
IG_gene1			23	1	0	2	0	4	0	0.0037616	0	0.00840447	0	0.0102749	0	1.18406	0.119933
IG_gene100			11	402	433	218	834	431	416	3.16179	2.89426	1.91545	4.32715	2.31488	2.24504	0.896979	0.817352
IG_gene1000			11	786	564	697	941	516	982	6.18202	3.76989	6.12418	4.88231	2.77141	5.29958	1.24108	0.45521
IG_gene1001			2	0	0	0	0	0	0	0	0	0	0	0	0	#DIV/0!	0.0457966
IG_gene1003			25	3	0	5	0	8	18	0.010382	0	0.0193303	0	0.0189058	0.0427421	0.481968	0.555325
IG_gene1004			20	204	104	183	256	507	337	0.882471	0.382337	0.88436	0.73053	1.49769	1.00028	0.665685	0.323022
IG_gene1005			7	1	0	0	0	1	0	0.0123595	0	0	0	0.00844007	0	1.46439	0.135474
IG_gene1006			1	0	0	0	0	0	0	0	0	0	0	0	0	#DIV/0!	0.00909904
IG_gene1007			7	1206	2322	1730	2301	2879	1503	14.9056	24.3897	23.8867	18.7606	24.299	12.7463	1.13218	0.661486
IG_gene101			12	923	1392	815	2194	1474	2168	6.65458	8.52905	6.56424	10.4348	7.25706	10.7251	0.765314	0.220999
IG_gene1010			11	5	13	6	19	46	38	0.0393258	0.0868947	0.0527189	0.0985801	0.247064	0.205076	0.324919	0.0443155
IG_gene1011			1	0	0	0	0	0	0	0	0	0	0	0	0	#DIV/0!	0.00909904
IG_gene1012			1	0	0	0	0	0	0	0	0	0	0	0	0	#DIV/0!	0.00909904
IG_gene1013			17	768	937	558	1179	912	797	3.90852	4.05259	3.17244	3.95816	3.1695	2.78312	1.12338	0.628518
IG_gene1014			6	0	0	0	0	0	1	0	0	0	0	0	0.00989399	0	0.124509
IG_gene1015			32	1191	1742	1031	723	543	792	3.22005	4.00259	3.11399	1.28949	1.00252	1.46926	2.74818	0.00339895
IG_gene1017			26	380	404	381	368	492	507	1.26448	1.14249	1.41631	0.807798	1.11798	1.1576	1.23996	0.486032
IG_gene1018			2	711	1284	581	1549	774	753	30.7567	47.2039	28.0772	44.2028	22.8642	22.3505	1.18587	0.547287
IG_gene102			7	0	1	0	0	0	1	0	0.0105038	0	0	0	0.00848057	1.23857	0.135474
IG_gene1020			7	0	0	0	0	0	2	0	0	0	0	0	0.0169611	0	0.135474
IG_gene1021			8	0	2	0	0	0	0	0	0.0183816	0	0	0	0	#DIV/0!	0.135474
IG_gene1022			2	0	0	0	0	0	0	0	0	0	0	0	0	#DIV/0!	0.0457966
IG_gene1023			11	2888	2732	1786	1079	811	947	22.7146	18.2613	15.6927	5.59831	4.35584	5.1107	3.76164	6.53792e-05
IG_gene1024			1	0	0	0	0	0	0	0	0	0	0	0	0	#DIV/0!	0.00909904
IG_gene1026			27	849	1316	767	1480	1461	1593	2.72047	3.58372	2.74561	3.12843	3.19691	3.50247	0.920837	0.711136
IG_gene1028			12	1	0	0	0	0	0	0.00720973	0	0	0	0	0	#DIV/0!	0.135474
IG_gene1029			5	81	61	54	66	107	114	1.40157	0.89702	1.04383	0.753359	1.26432	1.3535	0.991471	0.98923
IG_gene103			14	2806	6515	2565	8336	5671	4581	17.3404	34.216	17.7079	33.9827	23.9318	19.4247	0.895591	0.686481
IG_gene1030			1	0	0	0	0	0	0	0	0	0	0	0	0	#DIV/0!	0.00909904
IG_gene1031			5	0	0	0	0	0	1	0	0	0	0	0	0.0118728	0	0.124883
IG_gene1032			3	35	23	32	0	0	0	1.00936	0.563701	1.03095	0	0	0	#DIV/0!	0.000689086
IG_gene1034			5	0	0	0	0	1	0	0	0	0	0	0.0118161	0	0	0.124883
IG_gene1036			42	18	3	14	55	10	49	0.0370786	0.00525188	0.0322171	0.074738	0.0140668	0.069258	0.471633	0.472544
IG_gene1037			7	0	2	0	1	0	0	0	0.0210075	0	0.00815324	0	0	2.57658	0.135474
IG_gene1039			18	435	390	468	795	665	846	2.09082	1.59307	2.51294	2.52071	2.1827	2.79011	0.826959	0.424302
IG_gene104			1	5	0	13	0	7	0	0.432584	0	1.25647	0	0.413564	0	4.08414	0.0457966
IG_gene1040			17	238	545	168	396	399	198	1.21123	2.35717	0.955143	1.32946	1.38665	0.691416	1.32751	0.571166
IG_gene1042			1	0	0	0	0	0	0	0	0	0	0	0	0	#DIV/0!	0.00909904
IG_gene1043			15	416	614	476	487	428	482	2.3994	3.00968	3.06707	1.85296	1.68576	1.90756	1.55632	0.0888028
IG_gene1044			1	0	0	0	0	0	0	0	0	0	0	0	0	#DIV/0!	0.00909904
IG_gene1045			10	1	1	1	1	0	0	0.00865168	0.00735263	0.00966514	0.00570727	0	0	4.49768	0.130143
IG_gene1049			8	0	0	0	0	0	2	0	0	0	0	0	0.014841	0	0.135474
IG_gene105			7	234	207	231	374	529	470	2.89213	2.17428	3.1895	3.04931	4.4648	3.98587	0.717906	0.155048
IG_gene1050			12	62	125	40	30	7	16	0.447003	0.765899	0.322171	0.142682	0.0344636	0.079152	5.98942	0.00149635
IG_gene1051			8	0	0	0	0	0	0	0	0	0	0	0	0	#DIV/0!	0.135474
IG_gene1052			10	227	341	106	379	170	307	1.96393	2.50725	1.0245	2.16305	1.00437	1.82247	1.10136	0.87086
IG_gene1053			4	0	0	0	0	0	0	0	0	0	0	0	0	#DIV/0!	0.155048
IG_gene1054			9	70	18	40	10	137	42	0.672908	0.147053	0.429562	0.0634141	0.899337	0.277032	1.00786	0.719768
IG_gene1055			4	0	0	0	1	0	0	0	0	0	0.0142682	0	0	0	0.155048
IG_gene1056			2	0	0	0	0	0	0	0	0	0	0	0	0	#DIV/0!	0.0457966
IG_gene1057			4	121	134	162	83	206	86	2.61713	2.46313	3.91438	1.18426	3.04265	1.27633	1.63443	0.124883
IG_gene1058			18	36	31	40	35	32	59	0.173034	0.126629	0.214781	0.110975	0.105032	0.194582	1.25294	0.491838
IG_gene1059			1	0	0	0	0	0	0	0	0	0	0	0	0	#DIV/0!	0.00909904
IG_gene106			22	128	214	155	158	205	215	0.50337	0.71521	0.680953	0.409886	0.550523	0.580148	1.23302	0.578831
IG_gene1060			17	2253	3690	2768	4005	3220	2573	11.466	15.9595	15.7371	13.4457	11.1905	8.98491	1.2838	0.236468
IG_gene1061			18	1101	1209	935	1496	1537	1028	5.29194	4.93851	5.0205	4.74337	5.04482	3.39034	1.15726	0.492541
IG_gene1063			10	264	602	166	1004	358	559	2.28404	4.42628	1.60441	5.7301	2.11508	3.31845	0.744806	0.47719
IG_gene1064			31	374	600	321	663	1150	835	1.04378	1.42309	1.00081	1.22062	2.1917	1.599	0.691971	0.241492
IG_gene1066			11	0	0	5	1	0	0	0	0	0.0439324	0.00518843	0	0	8.46739	0.130143
IG_gene1067			1	0	0	0	0	0	0	0	0	0	0	0	0	#DIV/0!	0.00909904
IG_gene1068			5	0	0	0	0	0	1	0	0	0	0	0	0.0118728	0	0.124883
IG_gene1069			23	86	369	71	271	143	89	0.323498	1.17962	0.298359	0.672465	0.367327	0.229713	1.41904	0.720279
IG_gene107			6	0	1	1	1	3	2	0	0.0122544	0.0161086	0.00951211	0.0295403	0.019788	0.482032	0.124509
IG_gene1070			28	1961	2588	1426	3396	3128	2569	6.05926	6.79593	4.92232	6.9221	6.60014	5.44664	0.937193	0.772897
IG_gene1071			17	0	0	0	2	1	4	0	0	0	0.00671443	0.00347532	0.013968	0	0.123297
IG_gene1073			3	156	148	198	230	169	128	4.49887	3.6273	6.37899	4.37557	3.3282	2.53286	1.41698	0.180405
IG_gene1074			1	0	0	0	0	0	0	0	0	0	0	0	0	#DIV/0!	0.00909904
IG_gene1076			27	297	104	511	169	399	401	0.951685	0.283212	1.82922	0.357233	0.873079	0.881665	1.45083	0.778276
IG_gene1078			1	2	5	19	11	0	0	0.173034	0.367631	1.83638	0.6278	0	0	3.78631	0.0989638
IG_gene1079			8	77	89	73	111	62	74	0.832724	0.81798	0.881944	0.791884	0.457874	0.549117	1.40791	0.1441
IG_gene108			3	649	967	474	1408	1221	1407	18.7165	23.7	15.2709	26.7861	24.0458	27.8417	0.733249	0.124809
IG_gene1080			10	22	9	9	2	12	20	0.190337	0.0661736	0.0869862	0.0114145	0.0708966	0.118728	1.70861	0.369435
IG_gene1081			10	82	44	40	83	99	77	0.709438	0.323516	0.386605	0.473703	0.584897	0.457103	0.936568	0.780446
IG_gene1082			12	599	637	919	287	556	687	4.31863	3.90302	7.40188	1.36499	2.7374	3.39859	2.08287	0.0457966
IG_gene1085			2	0	0	0	0	0	0	0	0	0	0	0	0	#DIV/0!	0.0457966
IG_gene1086			18	66	117	23	100	39	69	0.317228	0.477921	0.123499	0.31707	0.128008	0.227562	1.36573	0.650178
IG_gene1089			5	7	11	11	0	7	0	0.121123	0.161758	0.212633	0	0.0827127	0	5.99079	0.0868891
IG_gene1090			1	0	0	0	0	0	0	0	0	0	0	0	0	#DIV/0!	0.00909904
IG_gene1091			52	2732	2478	2612	4196	4519	3918	4.54546	3.50381	4.85487	4.60533	5.13432	4.47285	0.907943	0.6732
IG_gene1092			2	0	0	0	0	0	0	0	0	0	0	0	0	#DIV/0!	0.0457966
IG_gene1093			39	316	766	208	486	400	548	0.701008	1.44413	0.515474	0.711213	0.605954	0.83414	1.23674	0.774387
IG_gene1094			1	0	0	0	0	1	0	0	0	0	0	0.0590805	0	0	0.00909904
IG_gene1098			2	0	0	0	0	0	0	0	0	0	0	0	0	#DIV/0!	0.0457966
IG_gene1099			4	0	0	0	0	0	0	0	0	0	0	0	0	#DIV/0!	0.155048
IG_gene110			18	656	971	664	1478	1056	1246	3.15306	3.96633	3.56536	4.6863	3.46606	4.10931	0.871395	0.575285
IG_gene1100			3	5	6	8	2	27	1	0.144195	0.147053	0.257737	0.0380485	0.531725	0.019788	0.931174	0.932197
IG_gene1103			12	42	17	36	30	21	78	0.302809	0.104162	0.289954	0.142682	0.103391	0.385866	1.10284	0.795686
IG_gene1104			8	1745	876	2301	861	2171	2895	18.8715	8.05113	27.7993	6.14245	16.033	21.4823	1.25343	0.669736
IG_gene1109			4	10	6	9	0	45	36	0.216292	0.110289	0.217466	0	0.664656	0.534276	0.453777	0.277426
IG_gene111			1	205	253	172	501	229	354	17.7359	18.6021	16.624	28.5934	13.5294	21.0148	0.838835	0.644471
IG_gene1110			1	0	0	1	0	0	0	0	0	0.0966514	0	0	0	#DIV/0!	0.00909904
IG_gene1112			13	50	103	23	158	48	42	0.332757	0.582554	0.170999	0.693653	0.218143	0.191791	0.984344	0.950678
IG_gene1113			2	454	1302	401	2258	1011	1077	19.6393	47.8656	19.3786	64.4351	29.8652	31.9675	0.688089	0.277098
IG_gene1114			45	32	87	41	60	34	73	0.061523	0.142151	0.0880601	0.0760969	0.0446386	0.0963015	1.34417	0.467188
IG_gene1117			13	0	0	0	0	0	0	0	0	0	0	0	0	#DIV/0!	0.124883
IG_gene1119			17	1	0	1	0	1	2	0.00508922	0	0.00568537	0	0.00347532	0.006984	1.03014	0.123297
IG_gene112			9	0	1	0	0	0	0	0	0.00816959	0	0	0	0	#DIV/0!	0.124883
IG_gene1120			11	0	0	0	0	0	0	0	0	0	0	0	0	#DIV/0!	0.130143
IG_gene1122			1	0	0	0	0	0	0	0	0	0	0	0	0	#DIV/0!	0.00909904
IG_gene1123			12	0	1	1	0	2	0	0	0.00612719	0.00805428	0	0.00984675	0	1.44022	0.135474
IG_gene1125			9	180	205	111	305	214	447	1.73034	1.67476	1.19203	1.93413	1.4048	2.94841	0.731173	0.403337
IG_gene1126			1	0	0	0	0	0	0	0	0	0	0	0	0	#DIV/0!	0.00909904
IG_gene1127			7	586	496	915	324	929	1272	7.24269	5.20986	12.6337	2.64165	7.84083	10.7873	1.17943	0.623707
IG_gene1128			15	1329	1310	1297	1829	1024	2071	7.66539	6.42129	8.35712	6.95906	4.03323	8.19618	1.16965	0.485784
IG_gene1129			11	33	42	25	0	58	61	0.25955	0.280737	0.219662	0	0.311515	0.3292	1.18609	0.544827
IG_gene1130			15	406	468	325	757	287	672	2.34172	2.29402	2.09411	2.88027	1.13041	2.65951	1.00895	0.830804
IG_gene1131			25	2063	2614	2040	3586	3393	2541	7.13936	7.68791	7.88675	8.18651	8.01841	6.03375	1.02138	0.90639
IG_gene1132			2	0	0	0	0	0	0	0	0	0	0	0	0	#DIV/0!	0.0457966
IG_gene1133			23	536	638	310	1163	740	760	2.01622	2.03955	1.30269	2.88589	1.90085	1.96159	0.794042	0.453761
IG_gene1134			8	12	0	0	0	1	0	0.129775	0	0	0	0.00738506	0	17.5727	0.0995336
IG_gene1135			37	1226	1249	1230	1721	2388	1815	2.86675	2.48201	3.213	2.65465	3.81309	2.91204	0.912789	0.747771
IG_gene1136			16	4340	4026	4810	5822	5432	6846	23.4677	18.501	29.0558	20.7673	20.0578	25.4004	1.07246	0.824023
IG_gene1137			32	5844	7789	5318	9470	7599	7470	15.8001	17.8968	16.0622	16.8899	14.0298	13.8578	1.11125	0.582402
IG_gene1138			1	0	0	0	0	0	0	0	0	0	0	0	0	#DIV/0!	0.00909904
IG_gene1139			17	168	105	155	1	1	15	0.854989	0.454133	0.881233	0.00335722	0.00347532	0.05238	36.9914	4.43459e-06
IG_gene114			22	1752	1654	2585	1681	1515	1461	6.88988	5.52784	11.3565	4.36087	4.0685	3.94231	1.92167	0.035786
IG_gene1140			29	377	395	279	611	461	343	1.12472	1.00148	0.929853	1.20246	0.939176	0.702132	1.07465	0.809567
IG_gene1141			4	0	0	0	0	0	0	0	0	0	0	0	0	#DIV/0!	0.155048
IG_gene1142			18	0	0	0	1	1	0	0	0	0	0.0031707	0.00328225	0	0	0.124883
IG_gene1143			20	1335	1374	1754	1666	2299	2891	5.77499	5.05125	8.47633	4.75415	6.7913	8.58106	0.959062	0.909894
IG_gene1145			2	0	0	0	0	0	0	0	0	0	0	0	0	#DIV/0!	0.0457966
IG_gene1147			1	0	0	0	0	0	0	0	0	0	0	0	0	#DIV/0!	0.00909904
IG_gene1148			3	0	0	0	0	14	0	0	0	0	0	0.275709	0	0	0.333542
IG_gene1149			11	280	441	183	1063	830	642	2.20225	2.94773	1.60793	5.5153	4.45789	3.4647	0.5029	0.0242118
IG_gene115			1	0	0	0	0	0	0	0	0	0	0	0	0	#DIV/0!	0.00909904
IG_gene1151			9	743	829	620	1885	1216	1345	7.14244	6.77259	6.65821	11.9536	7.98243	8.87161	0.71416	0.123297
IG_gene1154			1	0	0	0	0	0	0	0	0	0	0	0	0	#DIV/0!	0.00909904
IG_gene1155			26	618	744	507	531	431	511	2.05644	2.10398	1.8847	1.1656	0.979373	1.16673	1.82538	0.039938
IG_gene1156			2	1	0	0	0	0	0	0.0432584	0	0	0	0	0	#DIV/0!	0.0457966
IG_gene1157			1	0	0	0	0	0	0	0	0	0	0	0	0	#DIV/0!	0.00909904
IG_gene1158			1	0	0	0	0	0	0	0	0	0	0	0	0	#DIV/0!	0.00909904
IG_gene1159			9	0	0	0	0	0	1	0	0	0	0	0	0.006596	0	0.124883
IG_gene116			23	69	98	141	166	311	261	0.25955	0.313286	0.592515	0.411916	0.798871	0.673652	0.618407	0.135474
IG_gene1160			5	0	0	0	0	0	0	0	0	0	0	0	0	#DIV/0!	0.124883
IG_gene1161			1	0	0	0	0	0	0	0	0	0	0	0	0	#DIV/0!	0.00909904
IG_gene1162			50	538	596	359	608	894	348	0.930921	0.876433	0.693957	0.694004	1.05636	0.413173	1.15612	0.566567
IG_gene1164			36	30	55	32	104	16	0	0.0720973	0.112332	0.0859123	0.164877	0.026258	0	1.4144	0.232884
IG_gene1165			31	1069	590	1665	840	1626	822	2.98343	1.39937	5.19111	1.54649	3.09887	1.5741	1.53935	0.448409
IG_gene1166			16	69	261	85	198	142	116	0.373104	1.1994	0.51346	0.706275	0.524339	0.430389	1.25584	0.815421
IG_gene1167			11	1350	2617	847	2596	2247	1748	10.618	17.4926	7.44216	13.4692	12.0685	9.43347	1.01663	0.925413
IG_gene1168			2	0	0	0	0	1	1	0	0	0	0	0.0295403	0.029682	0	0.0457966
IG_gene117			1	0	0	0	0	0	0	0	0	0	0	0	0	#DIV/0!	0.00909904
IG_gene1172			14	9	1	33	12	13	0	0.0556179	0.00525188	0.227821	0.0489194	0.0548605	0	2.78176	0.164955
IG_gene1176			11	124	223	78	264	137	191	0.97528	1.49058	0.685346	1.36974	0.735821	1.03077	1.00474	0.979044
IG_gene1177			1	0	0	0	0	0	0	0	0	0	0	0	0	#DIV/0!	0.00909904
IG_gene1178			2	0	0	0	0	0	0	0	0	0	0	0	0	#DIV/0!	0.0457966
IG_gene1179			19	202	83	249	97	254	219	0.91981	0.321194	1.26664	0.291371	0.789813	0.684248	1.42041	0.619063
IG_gene118			23	331	392	361	375	806	348	1.24509	1.25314	1.51701	0.930533	2.07039	0.898203	1.02978	0.807708
IG_gene1180			6	1	0	0	0	0	0	0.0144195	0	0	0	0	0	#DIV/0!	0.124509
IG_gene1181			13	0	0	0	0	2	0	0	0	0	0	0.00908931	0	0	0.124883
IG_gene1182			7	0	0	0	0	0	0	0	0	0	0	0	0	#DIV/0!	0.135474
IG_gene1183			13	132	187	74	76	38	27	0.878478	1.05765	0.550169	0.333656	0.172697	0.123294	3.94871	0.00310744
IG_gene1184			25	32	55	13	32	48	24	0.110741	0.161758	0.0502587	0.073053	0.113435	0.0569894	1.32562	0.642648
IG_gene1186			44	3178	3850	3005	4375	6656	3305	6.24887	6.43355	6.60085	5.67484	8.93727	4.45904	1.01112	0.86194
IG_gene1188			4	673	734	648	1046	1169	1238	14.5564	13.4921	15.6575	14.9245	17.2663	18.3731	0.864372	0.448998
IG_gene1189			10	850	706	602	732	1402	682	7.35393	5.19095	5.81841	4.17772	8.28309	4.04862	1.11229	0.630562
IG_gene119			2	0	0	1	0	0	0	0	0	0.0483257	0	0	0	#DIV/0!	0.0457966
IG_gene1191			39	1328	1652	1301	2435	1975	2712	2.94601	3.1145	3.22419	3.56338	2.9919	4.12808	0.86908	0.562839
IG_gene1192			2	0	0	0	0	0	0	0	0	0	0	0	0	#DIV/0!	0.0457966
IG_gene1197			25	176	259	136	227	331	179	0.609078	0.761732	0.525783	0.51822	0.782226	0.425046	1.09916	0.771152
IG_gene1199			5	192	74	226	73	159	207	3.32224	1.08819	4.36864	0.833261	1.87876	2.45767	1.69818	0.36621
IG_gene12			33	47	123	48	147	226	271	0.123221	0.274052	0.140584	0.254233	0.404612	0.487504	0.469191	0.0705217
IG_gene120			4	1	0	0	0	1	1	0.0216292	0	0	0	0.0147701	0.014841	0.730442	0.155048
IG_gene1200			7	96	55	69	13	186	18	1.18652	0.577706	0.952706	0.105992	1.56985	0.15265	1.48588	0.153826
IG_gene1201			1	0	0	0	0	0	0	0	0	0	0	0	0	#DIV/0!	0.00909904
IG_gene1202			40	1228	1229	1130	1072	1866	1166	2.65607	2.25909	2.7304	1.52955	2.75611	1.73046	1.27085	0.335077
IG_gene1203			1	0	0	0	0	0	0	0	0	0	0	0	0	#DIV/0!	0.00909904
IG_gene1204			4	255	519	256	458	445	419	5.51544	9.54003	6.18569	6.53482	6.57271	6.21838	1.0991	0.80802
IG_gene1205			15	911	1494	912	1840	1350	1435	5.25445	7.32322	5.8764	7.00092	5.31725	5.67915	1.02538	0.933405
IG_gene1206			13	842	1297	573	1506	1196	1212	5.60363	7.33566	4.26009	6.61165	5.43541	5.53455	0.97826	0.88185
IG_gene1207			8	295	156	271	296	315	373	3.19031	1.43376	3.27407	2.11169	2.32629	2.76784	1.09608	0.938758
IG_gene1208			16	348	516	243	660	386	454	1.88174	2.37122	1.46789	2.35425	1.42532	1.68445	1.04701	0.89966
IG_gene121			1	0	0	0	0	0	0	0	0	0	0	0	0	#DIV/0!	0.00909904
IG_gene1210			12	59	27	44	68	99	45	0.425374	0.165434	0.354388	0.323412	0.487414	0.222615	0.914611	0.816218
IG_gene1212			3	0	0	0	0	0	0	0	0	0	0	0	0	#DIV/0!	0.176283
IG_gene1214			1	0	0	0	0	0	0	0	0	0	0	0	0	#DIV/0!	0.00909904
IG_gene1216			7	73	49	59	99	111	153	0.902246	0.514684	0.814633	0.807171	0.936848	1.29753	0.733694	0.381018
IG_gene1217			13	0	0	0	0	0	1	0	0	0	0	0	0.00456646	0	0.124883
IG_gene1219			10	983	1550	653	2903	1457	1363	8.5046	11.3966	6.31133	16.5682	8.60803	8.09131	0.78793	0.511938
IG_gene1220			5	66	234	57	97	99	91	1.14202	3.44103	1.10183	1.10721	1.16979	1.08042	1.69322	0.379062
IG_gene1221			1	0	0	0	0	0	0	0	0	0	0	0	0	#DIV/0!	0.00909904
IG_gene1222			4	398	301	291	364	305	288	8.60842	5.53285	7.03139	5.19361	4.50489	4.27421	1.51529	0.0860545
IG_gene1223			1	149	209	107	175	176	173	12.891	15.367	10.3417	9.98772	10.3982	10.27	1.25913	0.260032
IG_gene1224			2	237	119	132	65	295	294	10.2522	4.37481	6.37899	1.85486	8.71437	8.7265	1.08864	0.693152
IG_gene1227			3	0	1	0	0	0	0	0	0.0245088	0	0	0	0	#DIV/0!	0.176283
IG_gene1229			1	0	0	0	0	0	0	0	0	0	0	0	0	#DIV/0!	0.00909904
IG_gene1231			1	228	296	241	573	261	264	19.7258	21.7638	23.293	32.7026	15.42	15.6721	1.01548	0.816218
IG_gene1232			1	0	0	0	0	0	0	0	0	0	0	0	0	#DIV/0!	0.00909904
IG_gene1233			1	0	0	0	0	0	0	0	0	0	0	0	0	#DIV/0!	0.00909904
IG_gene1235			4	9	18	23	0	9	0	0.194663	0.330868	0.555745	0	0.132931	0	8.13411	0.0250994
IG_gene1236			6	476	646	763	1100	979	1722	6.86366	7.91633	12.2908	10.4633	9.63997	17.0375	0.728871	0.242679
IG_gene1239			6	2	0	7	11	0	7	0.0288389	0	0.11276	0.104633	0	0.069258	0.814296	0.172376
IG_gene124			2	8	0	0	21	0	6	0.346067	0	0	0.599263	0	0.178092	0.445185	0.759879
IG_gene1240			19	296	226	283	142	403	204	1.34784	0.874576	1.4396	0.426543	1.25313	0.637382	1.58046	0.154164
IG_gene1242			24	1535	1759	1649	5481	3980	5548	5.53347	5.38886	6.64075	13.034	9.79752	13.723	0.480464	0.00468887
IG_gene1244			7	267	226	210	193	435	433	3.3	2.37385	2.89954	1.57358	3.67143	3.67209	0.961455	0.958903
IG_gene1245			4	162	40	112	74	321	66	3.50393	0.735263	2.70624	1.05584	4.74121	0.979505	1.02492	0.885301
IG_gene1246			1	8	8	13	65	0	0	0.692134	0.58821	1.25647	3.70972	0	0	0.683828	0.823805
IG_gene1247			2	211	312	230	589	299	529	9.12752	11.4701	11.1149	16.8079	8.83254	15.7018	0.767074	0.349291
IG_gene1248			1	0	0	0	0	0	0	0	0	0	0	0	0	#DIV/0!	0.00909904
IG_gene1250			3	7	41	0	66	14	20	0.201872	1.00486	0	1.2556	0.275709	0.39576	0.626201	0.860233
IG_gene1251			9	0	8	0	0	0	0	0	0.0653567	0	0	0	0	#DIV/0!	0.124883
IG_gene1252			1	0	0	0	0	0	0	0	0	0	0	0	0	#DIV/0!	0.00909904
IG_gene1258			22	345	301	255	507	433	647	1.35674	1.00597	1.12028	1.31527	1.16281	1.74584	0.824588	0.541958
IG_gene126			1	0	0	0	0	0	0	0	0	0	0	0	0	#DIV/0!	0.00909904
IG_gene1260			29	280	213	247	372	305	418	0.835334	0.540038	0.823203	0.732105	0.621364	0.85566	0.995223	0.97038
IG_gene1261			25	1347	1545	1307	1745	1702	1997	4.66152	4.54392	5.05293	3.98367	4.0222	4.74199	1.11849	0.602101
IG_gene1264			1	0	0	0	0	0	0	0	0	0	0	0	0	#DIV/0!	0.00909904
IG_gene1274			7	0	1	0	5	1	0	0	0.0105038	0	0.0407662	0.00844007	0	0.213464	0.135474
IG_gene1280			1	0	0	0	0	0	0	0	0	0	0	0	0	#DIV/0!	0.00909904
IG_gene1282			11	92	122	65	147	84	194	0.723595	0.815473	0.571122	0.762699	0.45116	1.04696	0.933372	0.964364
IG_gene1283			4	0	0	0	0	0	0	0	0	0	0	0	0	#DIV/0!	0.155048
IG_gene1284			1	0	0	0	0	0	0	0	0	0	0	0	0	#DIV/0!	0.00909904
IG_gene1285			39	750	405	820	1018	1217	1392	1.66378	0.763542	2.03216	1.48974	1.84361	2.11884	0.817924	0.489734
IG_gene1286			29	151	127	43	281	138	30	0.450484	0.321994	0.143311	0.553015	0.281142	0.061411	1.02258	0.736125
IG_gene1287			12	160	186	153	296	295	134	1.15356	1.13966	1.2323	1.40779	1.4524	0.662898	1.00069	0.893101
IG_gene1288			1	0	0	0	0	0	0	0	0	0	0	0	0	#DIV/0!	0.00909904
IG_gene1289			2	228	181	286	244	545	411	9.86291	6.65413	13.8211	6.96287	16.0994	12.1993	0.860375	0.716643
IG_gene129			1	0	0	0	0	0	0	0	0	0	0	0	0	#DIV/0!	0.00909904
IG_gene1290			25	2667	2376	2202	3959	3796	3601	9.22961	6.98794	8.51305	9.03803	8.97078	8.55079	0.931136	0.720279
IG_gene1291			12	126	116	152	269	227	122	0.908426	0.710754	1.22425	1.27938	1.11761	0.603534	0.947646	0.953642
IG_gene1292			4	0	1	0	0	1	0	0	0.0183816	0	0	0.0147701	0	1.24451	0.155048
IG_gene1294			15	906	973	667	1616	1214	961	5.22561	4.7694	4.29776	6.14863	4.78158	3.80325	0.97009	0.964364
IG_gene1296			9	0	0	0	0	1	1	0	0	0	0	0.0065645	0.006596	0	0.124883
IG_gene1298			11	316	472	244	736	298	258	2.48539	3.15495	2.1439	3.81868	1.60054	1.39235	1.14279	0.565484
IG_gene1299			1	0	0	0	0	0	0	0	0	0	0	0	0	#DIV/0!	0.00909904
IG_gene13			1	2290	2494	1621	3024	2694	3459	198.123	183.375	156.672	172.588	159.163	205.34	1.00201	0.991543
IG_gene1300			11	3038	3679	2592	4544	3349	5163	23.8944	24.5912	22.7746	23.5762	17.9873	27.8633	1.02641	0.872044
IG_gene1302			10	1641	1967	1137	2220	2527	1563	14.1974	14.4626	10.9893	12.6701	14.9296	9.27859	1.07514	0.742105
IG_gene1303			2	0	0	0	0	0	0	0	0	0	0	0	0	#DIV/0!	0.0457966
IG_gene1304			7	4	0	3	7	0	0	0.0494382	0	0.041422	0.0570727	0	0	1.59201	0.135474
IG_gene1305			7	1	0	0	0	0	0	0.0123595	0	0	0	0	0	#DIV/0!	0.135474
IG_gene1306			21	541	723	536	1166	864	926	2.22884	2.5314	2.46691	3.16889	2.43074	2.61767	0.879504	0.595891
IG_gene1307			4	1	0	0	0	0	0	0.0216292	0	0	0	0	0	#DIV/0!	0.155048
IG_gene1308			10	128	190	175	210	265	132	1.10741	1.397	1.6914	1.19853	1.56563	0.783604	1.18266	0.609147
IG_gene1311			3	266	368	395	730	906	1113	7.67115	9.01922	12.7258	13.8877	17.8423	22.024	0.547236	0.0243264
IG_gene1312			5	0	1	0	0	0	0	0	0.0147053	0	0	0	0	#DIV/0!	0.124883
IG_gene1313			42	720	859	534	1104	1157	942	1.48314	1.50379	1.22885	1.5002	1.62753	1.33145	0.945419	0.860302
IG_gene1314			4	0	0	0	0	0	0	0	0	0	0	0	0	#DIV/0!	0.155048
IG_gene1315			11	0	0	0	0	0	0	0	0	0	0	0	0	#DIV/0!	0.130143
IG_gene1316			18	56	8	66	26	82	51	0.269163	0.0326783	0.354388	0.0824383	0.269145	0.168198	1.26251	0.987447
IG_gene1317			1	0	0	0	0	0	0	0	0	0	0	0	0	#DIV/0!	0.00909904
IG_gene1318			8	100	118	55	78	103	261	1.08146	1.08451	0.664478	0.556459	0.760662	1.93675	0.869872	0.978465
IG_gene1319			1	0	0	0	0	0	0	0	0	0	0	0	0	#DIV/0!	0.00909904
IG_gene132			18	1062	872	724	842	1382	556	5.10449	3.56194	3.88753	2.66973	4.53607	1.83369	1.38879	0.202706
IG_gene1320			16	0	1	0	3	3	0	0	0.00459539	0	0.0107011	0.0110776	0	0.211004	0.123297
IG_gene1321			3	0	0	0	0	0	0	0	0	0	0	0	0	#DIV/0!	0.176283
IG_gene1323			29	18	27	18	2	17	1	0.0537001	0.0684555	0.0599905	0.00393605	0.0346334	0.00204703	4.48454	0.00808062
IG_gene1324			1	0	0	0	0	0	0	0	0	0	0	0	0	#DIV/0!	0.00909904
IG_gene1325			2	0	0	0	0	0	0	0	0	0	0	0	0	#DIV/0!	0.0457966
IG_gene1326			1	0	0	0	0	0	0	0	0	0	0	0	0	#DIV/0!	0.00909904
IG_gene1327			11	0	1	0	1	0	0	0	0.00668421	0	0.00518843	0	0	1.28829	0.130143
IG_gene133			5	0	0	0	0	0	0	0	0	0	0	0	0	#DIV/0!	0.124883
IG_gene1330			14	955	1089	469	1329	752	509	5.90168	5.71929	3.23782	5.41783	3.17347	2.1583	1.38226	0.277622
IG_gene1331			4	0	0	0	0	0	0	0	0	0	0	0	0	#DIV/0!	0.155048
IG_gene1332			22	148	236	129	152	198	388	0.582022	0.788736	0.566728	0.39432	0.531725	1.04696	0.981996	0.904539
IG_gene1333			2	0	0	0	1	0	0	0	0	0	0.0285363	0	0	0	0.0457966
IG_gene1335			18	279	311	393	226	546	769	1.34101	1.27037	2.11022	0.716579	1.79211	2.53616	0.935925	0.955181
IG_gene1336			6	0	0	0	0	0	1	0	0	0	0	0	0.00989399	0	0.124509
IG_gene1337			19	7	6	13	0	1	53	0.0318746	0.0232188	0.0661299	0	0.0031095	0.165594	0.718557	0.893216
IG_gene1338			11	138	160	105	183	216	69	1.08539	1.06947	0.922581	0.949482	1.16013	0.372374	1.23991	0.444023
IG_gene1339			1	0	0	0	0	0	0	0	0	0	0	0	0	#DIV/0!	0.00909904
IG_gene134			13	786	977	354	1357	1324	1078	5.23094	5.52578	2.63189	5.95751	6.01712	4.92264	0.792353	0.319192
IG_gene1340			23	1153	1066	1321	1624	1267	1733	4.33712	3.40778	5.55115	4.02983	3.25457	4.47295	1.13087	0.683007
IG_gene1341			12	1600	1261	867	1840	1458	907	11.5356	7.72639	6.98306	8.75115	7.17828	4.48693	1.28549	0.345006
IG_gene1342			20	2168	2219	1620	3802	3512	3721	9.37842	8.15774	7.82876	10.8495	10.3745	11.0447	0.786053	0.174444
IG_gene1343			13	1582	2068	1203	2945	1535	1978	10.5284	11.6963	8.94397	12.9292	6.97604	9.03246	1.0771	0.717994
IG_gene1344			3	1254	2004	851	3175	2134	2517	36.164	49.1155	27.4168	60.4019	42.0259	49.8064	0.740282	0.2004
IG_gene1345			10	0	0	0	0	0	0	0	0	0	0	0	0	#DIV/0!	0.130143
IG_gene1346			3	0	0	0	0	0	0	0	0	0	0	0	0	#DIV/0!	0.176283
IG_gene1348			14	738	922	448	1509	977	867	4.56067	4.84223	3.09284	6.15162	4.12298	3.67633	0.895693	0.744274
IG_gene1349			25	5	6	6	0	4	1	0.0173034	0.0176463	0.0231963	0	0.00945288	0.00237456	4.91619	0.104403
IG_gene135			1	0	0	0	0	0	0	0	0	0	0	0	0	#DIV/0!	0.00909904
IG_gene1351			27	283	384	131	364	164	346	0.906824	1.04571	0.468938	0.769424	0.358859	0.760738	1.28186	0.537237
IG_gene1352			1	203	234	177	216	274	273	17.5629	17.2051	17.1073	12.3277	16.1881	16.2064	1.15995	0.410185
IG_gene1353			1	0	0	0	0	0	0	0	0	0	0	0	0	#DIV/0!	0.00909904
IG_gene1354			4	0	0	1	0	0	0	0	0	0.0241628	0	0	0	#DIV/0!	0.155048
IG_gene1355			5	0	0	0	1	0	0	0	0	0	0.0114145	0	0	0	0.124883
IG_gene1356			3	3	0	4	12	17	0	0.0865168	0	0.128868	0.228291	0.33479	0	0.382513	0.671182
IG_gene1358			1	0	0	0	0	0	0	0	0	0	0	0	0	#DIV/0!	0.00909904
IG_gene1359			14	202	394	205	428	538	292	1.24831	2.06924	1.41525	1.74479	2.27038	1.23816	0.900914	0.80354
IG_gene136			14	774	529	558	792	1360	898	4.78314	2.77824	3.85225	3.22868	5.73925	3.80777	0.893386	0.744274
IG_gene1360			16	2030	3380	2897	3046	3378	3611	10.9768	15.5324	17.4999	10.8652	12.4734	13.3977	1.19798	0.45134
IG_gene1362			8	5	0	1	0	0	0	0.054073	0	0.0120814	0	0	0	#DIV/0!	0.135474
IG_gene1363			36	813	323	634	462	1321	373	1.95384	0.659694	1.70214	0.732433	2.16793	0.615077	1.22763	0.647153
IG_gene1364			36	247	472	187	496	292	344	0.593601	0.964011	0.50205	0.786335	0.479209	0.567256	1.12378	0.805647
IG_gene1365			3	0	0	0	0	0	0	0	0	0	0	0	0	#DIV/0!	0.176283
IG_gene1366			29	529	1353	569	1145	1250	764	1.57819	3.43038	1.89637	2.25339	2.54657	1.56393	1.08502	0.913834
IG_gene1367			19	679	703	478	1024	833	926	3.09184	2.72047	2.43154	3.07592	2.59021	2.89321	0.963141	0.877883
IG_gene1368			4	247	176	236	286	245	240	5.34241	3.23516	5.70243	4.0807	3.61868	3.56184	1.26807	0.396499
IG_gene1369			9	0	0	0	0	0	1	0	0	0	0	0	0.006596	0	0.124883
IG_gene137			5	0	0	0	0	1	0	0	0	0	0	0.0118161	0	0	0.124883
IG_gene1370			6	0	0	0	0	0	0	0	0	0	0	0	0	#DIV/0!	0.124509
IG_gene1372			24	26	80	22	32	128	1	0.0937265	0.245088	0.0885971	0.0760969	0.315096	0.0024735	1.08572	0.615978
IG_gene1373			12	1568	2645	1830	3454	2548	2464	11.3049	16.2064	14.7393	16.4274	12.5448	12.1894	1.02646	0.928185
IG_gene1374			10	0	0	0	1	0	1	0	0	0	0.00570727	0	0.0059364	0	0.130143
IG_gene1375			4	28	55	19	6	56	77	0.605617	1.01099	0.459094	0.085609	0.827127	1.14276	1.00983	0.753864
IG_gene1376			3	0	0	0	0	1	0	0	0	0	0	0.0196935	0	0	0.176283
IG_gene1377			17	56	27	31	62	100	84	0.284996	0.116777	0.176247	0.208147	0.347532	0.293328	0.680818	0.205395
IG_gene1378			10	772	719	604	1155	846	1056	6.6791	5.28654	5.83774	6.5919	4.99821	6.26883	0.996889	0.998035
IG_gene1379			19	39	13	24	15	15	1	0.177587	0.0503074	0.122086	0.0450574	0.0466425	0.00312442	3.69083	0.0386723
IG_gene138			8	2	1	0	2	0	1	0.0216292	0.00919078	0	0.0142682	0	0.0074205	1.42102	0.135474
IG_gene1380			22	1859	3323	1932	3540	2502	2998	7.31067	11.1058	8.48775	9.18351	6.71906	8.08969	1.12137	0.657031
IG_gene1381			5	0	0	0	0	0	0	0	0	0	0	0	0	#DIV/0!	0.124883
IG_gene1382			2	3	0	5	0	0	14	0.129775	0	0.241628	0	0	0.415548	0.893769	0.318792
IG_gene1383			2	0	0	0	1	0	0	0	0	0	0.0285363	0	0	0	0.0457966
IG_gene1384			1	0	0	0	0	0	0	0	0	0	0	0	0	#DIV/0!	0.00909904
IG_gene1387			35	34	44	6	7	97	5	0.0840449	0.092433	0.0165688	0.0114145	0.163737	0.00848057	1.05127	0.530639
IG_gene1389			20	2753	4683	2074	2708	1973	1474	11.909	17.2162	10.0227	7.72764	5.82829	4.37512	2.18325	0.00909904
IG_gene1391			1	0	0	0	0	0	0	0	0	0	0	0	0	#DIV/0!	0.00909904
IG_gene1392			1	0	0	0	0	0	0	0	0	0	0	0	0	#DIV/0!	0.00909904
IG_gene1393			4	1	0	0	3	2	1	0.0216292	0	0	0.0428045	0.0295403	0.014841	0.248082	0.155048
IG_gene1394			7	0	0	0	0	0	0	0	0	0	0	0	0	#DIV/0!	0.135474
IG_gene1395			11	1	0	1	1	0	0	0.00786516	0	0.00878649	0.00518843	0	0	3.20938	0.130143
IG_gene1396			2	0	0	0	0	0	0	0	0	0	0	0	0	#DIV/0!	0.0457966
IG_gene1397			1	0	0	0	0	0	0	0	0	0	0	0	0	#DIV/0!	0.00909904
IG_gene1399			3	0	0	0	0	0	0	0	0	0	0	0	0	#DIV/0!	0.176283
IG_gene140			15	45	84	47	67	49	148	0.25955	0.411747	0.302841	0.254925	0.192996	0.585724	0.94243	0.941136
IG_gene1401			1	0	0	0	0	0	0	0	0	0	0	0	0	#DIV/0!	0.00909904
IG_gene1402			7	451	332	397	300	862	655	5.57415	3.48725	5.48151	2.44597	7.27534	5.55477	0.952005	0.960283
IG_gene1403			7	165	74	104	100	127	202	2.03932	0.777278	1.43596	0.815324	1.07189	1.71307	1.18117	0.77271
IG_gene1404			11	0	0	1	0	0	0	0	0	0.00878649	0	0	0	#DIV/0!	0.130143
IG_gene1405			7	318	747	253	726	433	400	3.93033	7.8463	3.49326	5.91925	3.65455	3.39223	1.17768	0.733477
IG_gene1407			6	718	758	584	1026	1020	667	10.3532	9.28882	9.4074	9.75943	10.0437	6.59929	1.10026	0.630555
IG_gene1408			16	1126	1275	1390	2052	1654	1464	6.08862	5.85912	8.39659	7.31957	6.10745	5.4318	1.07877	0.782921
IG_gene1409			3	0	0	0	0	0	0	0	0	0	0	0	0	#DIV/0!	0.176283
IG_gene1411			9	55	20	172	30	115	64	0.528714	0.163392	1.84712	0.190242	0.754918	0.422144	1.8571	0.715528
IG_gene1412			2	0	0	0	0	0	0	0	0	0	0	0	0	#DIV/0!	0.0457966
IG_gene1413			12	0	0	0	0	0	0	0	0	0	0	0	0	#DIV/0!	0.135474
IG_gene1414			1	158	30	209	108	230	193	13.6697	2.20579	20.2001	6.16385	13.5885	11.4572	1.15591	0.846851
IG_gene1415			2	0	0	0	0	0	0	0	0	0	0	0	0	#DIV/0!	0.0457966
IG_gene1416			17	1	0	1	0	0	0	0.00508922	0	0.00568537	0	0	0	#DIV/0!	0.123297
IG_gene1422			1	0	0	0	2	0	0	0	0	0	0.114145	0	0	0	0.00909904
IG_gene1424			37	57	54	50	90	82	98	0.133283	0.107309	0.13061	0.138825	0.130935	0.157234	0.869334	0.641221
IG_gene1425			9	58	27	30	94	61	68	0.557553	0.220579	0.322171	0.596093	0.400435	0.448528	0.761426	0.40639
IG_gene1426			2	21	29	9	5	31	10	0.908426	1.06613	0.434931	0.142682	0.915748	0.29682	1.77789	0.223795
IG_gene1428			1	0	0	0	0	0	0	0	0	0	0	0	0	#DIV/0!	0.00909904
IG_gene1429			6	0	1	0	0	0	0	0	0.0122544	0	0	0	0	#DIV/0!	0.124509
IG_gene143			1	0	0	0	0	0	0	0	0	0	0	0	0	#DIV/0!	0.00909904
IG_gene1430			1	0	0	0	0	0	0	0	0	0	0	0	0	#DIV/0!	0.00909904
IG_gene1431			20	795	1275	682	1146	1116	1026	3.43904	4.6873	3.29581	3.27026	3.29669	3.04537	1.18828	0.489112
IG_gene1432			9	172	258	101	243	246	166	1.65343	2.10775	1.08464	1.54096	1.61487	1.09494	1.13999	0.772897
IG_gene1433			17	0	1	0	1	0	0	0	0.00432507	0	0.00335722	0	0	1.28829	0.123297
IG_gene1435			1	0	0	0	0	0	0	0	0	0	0	0	0	#DIV/0!	0.00909904
IG_gene1436			1	0	0	0	0	0	0	0	0	0	0	0	0	#DIV/0!	0.00909904
IG_gene1437			7	0	0	0	0	0	0	0	0	0	0	0	0	#DIV/0!	0.135474
IG_gene1438			1	0	0	0	0	0	0	0	0	0	0	0	0	#DIV/0!	0.00909904
IG_gene144			15	90	53	111	1	16	17	0.519101	0.259793	0.71522	0.00380485	0.0630192	0.0672792	11.1415	0.000164364
IG_gene1441			21	1022	1228	1248	1225	2048	1176	4.21048	4.29954	5.74385	3.32924	5.76176	3.32438	1.14808	0.565259
IG_gene1442			11	58	43	26	33	55	51	0.456179	0.287421	0.228449	0.171218	0.295403	0.275233	1.3103	0.45521
IG_gene1444			16	19	24	31	0	2	0	0.102739	0.110289	0.187262	0	0.00738506	0	54.2027	0.00130048
IG_gene1446			13	0	0	0	1	0	0	0	0	0	0.00439021	0	0	0	0.124883
IG_gene1447			11	938	834	832	1020	883	1473	7.37752	5.57463	7.31036	5.29219	4.74255	7.94937	1.12669	0.594315
IG_gene1448			1	0	0	0	0	0	0	0	0	0	0	0	0	#DIV/0!	0.00909904
IG_gene1449			2	0	0	0	0	0	0	0	0	0	0	0	0	#DIV/0!	0.0457966
IG_gene145			31	739	970	580	644	604	607	2.06245	2.30066	1.80832	1.18564	1.15112	1.16238	1.7637	0.04359
IG_gene1450			1	0	0	0	0	0	0	0	0	0	0	0	0	#DIV/0!	0.00909904
IG_gene1451			2	8	0	5	11	12	23	0.346067	0	0.241628	0.3139	0.354483	0.682686	0.434986	0.99412
IG_gene1452			5	125	33	266	133	384	186	2.16292	0.485273	5.14185	1.51813	4.53738	2.20834	0.942665	0.654568
IG_gene1453			1	0	0	0	0	0	0	0	0	0	0	0	0	#DIV/0!	0.00909904
IG_gene1454			12	496	407	561	254	380	320	3.57603	2.49377	4.51845	1.20804	1.87088	1.58304	2.2712	0.0143467
IG_gene1455			9	0	0	3	0	0	2	0	0	0.0322171	0	0	0.013192	2.44217	0.124883
IG_gene1456			21	2188	4327	1674	5672	3261	4133	9.01422	15.1499	7.70449	15.4151	9.17436	11.6834	0.878582	0.62198
IG_gene1458			1	0	0	0	0	0	0	0	0	0	0	0	0	#DIV/0!	0.00909904
IG_gene1459			4	0	0	0	0	1	0	0	0	0	0	0.0147701	0	0	0.155048
IG_gene1460			9	464	435	391	736	707	448	4.46042	3.55377	4.19897	4.66728	4.6411	2.95501	0.995904	0.96927
IG_gene1461			16	565	654	534	511	812	733	3.05512	3.00539	3.22574	1.82276	2.99834	2.71961	1.23148	0.333431
IG_gene1462			1	0	0	0	0	0	0	0	0	0	0	0	0	#DIV/0!	0.00909904
IG_gene1463			3	0	0	0	0	0	0	0	0	0	0	0	0	#DIV/0!	0.176283
IG_gene1464			29	537	912	326	963	579	336	1.60205	2.31227	1.08649	1.89521	1.17957	0.687803	1.32909	0.456725
IG_gene1465			14	5	19	5	1	0	4	0.0308988	0.0997856	0.0345183	0.00407662	0	0.0169611	7.85268	0.0393
IG_gene1466			1	0	0	0	0	0	0	0	0	0	0	0	0	#DIV/0!	0.00909904
IG_gene1467			30	1389	1485	1012	3195	2661	2975	4.00573	3.63955	3.26037	6.07824	5.24044	5.88693	0.633843	0.035536
IG_gene1468			39	7158	8064	6371	11425	10384	9647	15.8792	15.203	15.7889	16.7194	15.7306	14.6842	0.994417	0.984734
IG_gene147			14	2	0	4	0	1	0	0.0123595	0	0.0276147	0	0.00422004	0	9.47248	0.123297
IG_gene1471			11	21	6	2	25	0	12	0.165168	0.0401052	0.017573	0.129711	0	0.0647607	1.14591	0.562159
IG_gene1473			8	1691	1892	1256	2268	2602	1361	18.2875	17.389	15.1743	16.1801	19.2159	10.0993	1.11771	0.583955
IG_gene1474			6	0	0	0	0	0	0	0	0	0	0	0	0	#DIV/0!	0.124509
IG_gene1475			10	584	662	480	837	1152	846	5.05258	4.86744	4.63927	4.77698	6.80607	5.02219	0.876788	0.601487
IG_gene1476			5	0	0	0	0	0	0	0	0	0	0	0	0	#DIV/0!	0.124883
IG_gene1477			21	0	0	0	1	0	0	0	0	0	0.00271775	0	0	0	0.110731
IG_gene1478			26	1472	2635	1526	1213	1992	1312	4.89818	7.4516	5.67269	2.66266	4.52648	2.9956	1.76956	0.0340212
IG_gene1479			12	30	0	48	9	96	38	0.216292	0	0.386605	0.0428045	0.472644	0.187986	0.857077	0.951169
IG_gene148			45	318	289	460	446	736	604	0.611385	0.472202	0.987992	0.565654	0.966294	0.796796	0.889569	0.749208
IG_gene1482			6	0	0	0	0	2	0	0	0	0	0	0.0196935	0	0	0.124509
IG_gene1483			1	0	0	0	0	0	0	0	0	0	0	0	0	#DIV/0!	0.00909904
IG_gene1484			1	0	0	0	0	0	0	0	0	0	0	0	0	#DIV/0!	0.00909904
IG_gene1485			43	1	7	0	0	2	0	0.00201202	0.0119694	0	0	0.00274793	0	5.08798	0.0832917
IG_gene1486			6	0	0	0	0	0	0	0	0	0	0	0	0	#DIV/0!	0.124509
IG_gene1487			2	0	0	0	0	0	0	0	0	0	0	0	0	#DIV/0!	0.0457966
IG_gene1488			28	1	0	0	0	0	0	0.00308988	0	0	0	0	0	#DIV/0!	0.106433
IG_gene1489			16	3	0	3	17	1	0	0.0162219	0	0.0181221	0.0606397	0.00369253	0	0.533854	0.519593
IG_gene149			21	1251	1844	1545	1282	1944	2144	5.15393	6.45631	7.11078	3.48415	5.46917	6.06078	1.2469	0.341969
IG_gene1491			4	0	0	0	0	0	0	0	0	0	0	0	0	#DIV/0!	0.155048
IG_gene1492			39	0	0	0	1	0	0	0	0	0	0.0014634	0	0	0	0.0865069
IG_gene1493			22	2884	2435	2783	3522	3604	3353	11.3416	8.13802	12.2264	9.13682	9.67846	9.04761	1.13793	0.615108
IG_gene1494			22	48	74	29	73	112	30	0.188764	0.247316	0.127404	0.189378	0.300773	0.0809509	0.98666	0.874039
IG_gene1495			2	0	0	0	0	0	0	0	0	0	0	0	0	#DIV/0!	0.0457966
IG_gene1496			4	0	0	0	0	0	0	0	0	0	0	0	0	#DIV/0!	0.155048
IG_gene1498			1	0	0	0	1	0	0	0	0	0	0.0570727	0	0	0	0.00909904
IG_gene15			1	0	0	0	0	0	2	0	0	0	0	0	0.118728	0	0.00909904
IG_gene1500			23	1	1	0	0	5	1	0.0037616	0.00319679	0	0	0.0128436	0.00258104	0.451122	0.119933
IG_gene1502			1	0	0	0	0	0	0	0	0	0	0	0	0	#DIV/0!	0.00909904
IG_gene1503			21	4052	6790	3548	8983	5770	7437	16.6936	23.7735	16.3295	24.4135	16.2331	21.0233	0.920977	0.751198
IG_gene1504			8	0	0	0	0	0	0	0	0	0	0	0	0	#DIV/0!	0.135474
IG_gene1508			29	27	29	20	94	124	44	0.0805501	0.0735263	0.0666561	0.184994	0.25262	0.0900695	0.418304	0.0378119
IG_gene1509			4	0	0	0	0	0	1	0	0	0	0	0	0.014841	0	0.155048
IG_gene151			10	4464	6121	5633	5031	4258	7116	38.6211	45.0054	54.4437	28.7133	25.1565	42.2434	1.43654	0.126176
IG_gene1510			7	0	0	1	0	0	0	0	0	0.0138073	0	0	0	#DIV/0!	0.135474
IG_gene1511			15	0	1	0	0	0	0	0	0.00490175	0	0	0	0	#DIV/0!	0.123297
IG_gene1512			2	0	0	0	0	0	0	0	0	0	0	0	0	#DIV/0!	0.0457966
IG_gene1513			6	0	0	0	0	0	1	0	0	0	0	0	0.00989399	0	0.124509
IG_gene1514			2	0	0	0	0	0	0	0	0	0	0	0	0	#DIV/0!	0.0457966
IG_gene1515			1	0	0	0	0	10	0	0	0	0	0	0.590805	0	0	0.00909904
IG_gene1517			2	0	0	0	0	0	0	0	0	0	0	0	0	#DIV/0!	0.0457966
IG_gene1518			18	0	1	0	0	0	0	0	0.00408479	0	0	0	0	#DIV/0!	0.124883
IG_gene1519			13	0	0	0	0	0	0	0	0	0	0	0	0	#DIV/0!	0.124883
IG_gene152			2	0	0	0	0	0	0	0	0	0	0	0	0	#DIV/0!	0.0457966
IG_gene1520			21	3421	2985	3418	4151	3663	6175	14.094	10.4512	15.7312	11.2814	10.3053	17.4558	1.0316	0.882059
IG_gene1521			6	0	0	0	0	1	1	0	0	0	0	0.00984675	0.00989399	0	0.124509
IG_gene1522			2	0	0	0	0	0	0	0	0	0	0	0	0	#DIV/0!	0.0457966
IG_gene1524			6	0	0	0	0	0	0	0	0	0	0	0	0	#DIV/0!	0.124509
IG_gene1525			12	22	0	23	20	1	3	0.158614	0	0.185248	0.0951211	0.00492338	0.014841	2.99309	0.123297
IG_gene1528			15	1	0	0	0	0	0	0.00576779	0	0	0	0	0	#DIV/0!	0.123297
IG_gene1529			1	0	0	0	0	0	0	0	0	0	0	0	0	#DIV/0!	0.00909904
IG_gene153			13	0	0	0	0	0	0	0	0	0	0	0	0	#DIV/0!	0.124883
IG_gene1531			17	412	573	373	882	531	709	2.09676	2.47827	2.12064	2.96107	1.8454	2.47583	0.919446	0.812495
IG_gene1532			3	0	0	0	0	1	0	0	0	0	0	0.0196935	0	0	0.176283
IG_gene1534			2	0	0	0	0	0	0	0	0	0	0	0	0	#DIV/0!	0.0457966
IG_gene1535			11	0	0	0	0	1	0	0	0	0	0	0.00537096	0	0	0.130143
IG_gene1536			1	0	0	0	0	0	0	0	0	0	0	0	0	#DIV/0!	0.00909904
IG_gene1537			20	5720	10071	4408	6814	4551	3982	24.7438	37.0242	21.302	19.4447	13.4438	11.8194	1.85806	0.0305832
IG_gene1538			1	2794	3167	2261	6188	4891	5543	241.728	232.858	218.529	353.166	288.963	329.054	0.71368	0.119101
IG_gene154			4	0	0	0	0	0	0	0	0	0	0	0	0	#DIV/0!	0.155048
IG_gene1540			6	52	23	87	83	56	47	0.749812	0.281851	1.40144	0.789506	0.551418	0.465018	1.34728	0.830423
IG_gene1541			7	5944	9899	6798	13449	9756	7636	73.4651	103.977	93.8623	109.653	82.3413	64.7576	1.05668	0.82484
IG_gene1542			16	7	27	29	47	31	35	0.0378511	0.124076	0.175181	0.167651	0.114468	0.129859	0.818265	0.566901
IG_gene1543			1	0	0	0	1	0	0	0	0	0	0.0570727	0	0	0	0.00909904
IG_gene1545			1	0	0	0	0	0	0	0	0	0	0	0	0	#DIV/0!	0.00909904
IG_gene1547			1	0	0	0	0	0	0	0	0	0	0	0	0	#DIV/0!	0.00909904
IG_gene1549			18	138	183	159	80	209	284	0.663295	0.747517	0.853754	0.253656	0.68599	0.936631	1.20695	0.485894
IG_gene155			26	990	1221	777	1205	1636	1661	3.29429	3.45291	2.88839	2.6451	3.71753	3.79244	0.948845	0.875796
IG_gene1550			1	0	0	0	0	0	0	0	0	0	0	0	0	#DIV/0!	0.00909904
IG_gene1551			17	1652	2683	1518	2651	1865	1255	8.40739	11.6042	8.6304	8.89998	6.48148	4.38246	1.4492	0.124883
IG_gene1553			5	781	653	745	559	1153	1721	13.5139	9.60253	14.4011	6.38073	13.624	20.4331	0.927784	0.972052
IG_gene1554			13	1	0	5	0	3	12	0.00665514	0	0.0371736	0	0.013634	0.0547975	0.640476	0.185917
IG_gene1555			4	0	0	0	0	0	1	0	0	0	0	0	0.014841	0	0.155048
IG_gene1556			2	0	0	0	0	0	0	0	0	0	0	0	0	#DIV/0!	0.0457966
IG_gene1557			12	0	0	1	0	0	1	0	0	0.00805428	0	0	0.004947	1.62812	0.135474
IG_gene1558			6	0	0	0	0	0	0	0	0	0	0	0	0	#DIV/0!	0.124509
IG_gene1559			17	141	88	102	67	80	69	0.71758	0.380607	0.579908	0.224934	0.278026	0.240948	2.25579	0.0221525
IG_gene1560			1	0	0	0	0	0	0	0	0	0	0	0	0	#DIV/0!	0.00909904
IG_gene1561			28	1339	2284	1136	2712	1708	1476	4.13736	5.99764	3.92128	5.5279	3.60391	3.12933	1.14641	0.609437
IG_gene1562			7	0	0	0	1	0	0	0	0	0	0.00815324	0	0	0	0.135474
IG_gene1563			5	0	0	0	0	0	0	0	0	0	0	0	0	#DIV/0!	0.124883
IG_gene1564			4	593	529	447	1014	783	837	12.8261	9.72385	10.8008	14.4679	11.565	12.4219	0.86727	0.45134
IG_gene1565			9	19	0	4	2	0	3	0.182647	0	0.0429562	0.0126828	0	0.019788	6.94786	0.0709311
IG_gene1566			9	0	0	0	0	0	0	0	0	0	0	0	0	#DIV/0!	0.124883
IG_gene1567			2	0	0	0	0	0	0	0	0	0	0	0	0	#DIV/0!	0.0457966
IG_gene1568			1	0	0	0	0	0	0	0	0	0	0	0	0	#DIV/0!	0.00909904
IG_gene1572			1	0	0	0	0	0	0	0	0	0	0	0	0	#DIV/0!	0.00909904
IG_gene1574			22	265	339	245	270	150	121	1.04213	1.13297	1.07634	0.700438	0.402822	0.326502	2.27412	0.0305832
IG_gene1575			1	0	0	0	0	0	0	0	0	0	0	0	0	#DIV/0!	0.00909904
IG_gene1576			4	0	0	0	0	0	0	0	0	0	0	0	0	#DIV/0!	0.155048
IG_gene1577			6	1	0	0	0	0	0	0.0144195	0	0	0	0	0	#DIV/0!	0.124509
IG_gene1578			16	0	0	0	1	0	0	0	0	0	0.00356704	0	0	0	0.123297
IG_gene1580			4	180	298	151	547	385	561	3.89325	5.47771	3.64859	7.80469	5.6865	8.3258	0.596762	0.0420458
IG_gene1581			19	666	502	689	942	1091	935	3.03264	1.94264	3.50488	2.8296	3.39246	2.92133	0.927463	0.726184
IG_gene1582			2	0	0	0	0	0	0	0	0	0	0	0	0	#DIV/0!	0.0457966
IG_gene1583			1	0	0	0	0	0	0	0	0	0	0	0	0	#DIV/0!	0.00909904
IG_gene1585			4	2600	1265	1792	3527	5079	2231	56.2359	23.2527	43.2998	50.3238	75.0175	33.1103	0.774927	0.487404
IG_gene1586			23	10	6	24	25	52	37	0.037616	0.0191808	0.100854	0.0620355	0.133573	0.0954986	0.541554	0.135474
IG_gene1588			17	90	111	261	150	239	186	0.45803	0.480083	1.48388	0.503583	0.830602	0.649512	1.22095	0.912724
IG_gene159			23	918	816	831	854	1049	1308	3.45315	2.60858	3.49206	2.11913	2.69458	3.376	1.16656	0.526353
IG_gene1590			2	0	0	0	0	0	0	0	0	0	0	0	0	#DIV/0!	0.0457966
IG_gene1591			3	689	745	538	1386	647	993	19.87	18.259	17.3328	26.3676	12.7417	19.6495	0.943891	0.962426
IG_gene1592			5	0	0	0	1	1	0	0	0	0	0.0114145	0.0118161	0	0	0.124883
IG_gene1593			9	0	0	0	0	1	2	0	0	0	0	0.0065645	0.013192	0	0.124883
IG_gene1595			11	0	0	1	0	0	0	0	0	0.00878649	0	0	0	#DIV/0!	0.130143
IG_gene1596			6	38	70	42	140	4	1	0.54794	0.857806	0.67656	1.3317	0.039387	0.00989399	1.50785	0.169479
IG_gene1597			16	375	375	287	248	322	170	2.02774	1.72327	1.73368	0.884627	1.189	0.630742	2.02809	0.0403132
IG_gene1598			34	0	2	1	0	0	0	0	0.00432507	0.00284269	0	0	0	#DIV/0!	0.104403
IG_gene1599			1	0	0	0	0	0	0	0	0	0	0	0	0	#DIV/0!	0.00909904
IG_gene16			4	218	311	229	312	683	663	4.71516	5.71667	5.53329	4.45167	10.088	9.83958	0.654865	0.199656
IG_gene160			6	518	1097	590	1166	1068	822	7.46928	13.4431	9.50405	11.0911	10.5163	8.13286	1.02273	0.995282
IG_gene1600			14	0	0	0	2	0	1	0	0	0	0.00815324	0	0.00424028	0	0.123297
IG_gene1601			1	0	0	0	0	0	0	0	0	0	0	0	0	#DIV/0!	0.00909904
IG_gene1603			6	0	1	0	3	1	0	0	0.0122544	0	0.0285363	0.00984675	0	0.319265	0.124509
IG_gene1604			17	336	155	340	262	692	394	1.70998	0.670387	1.93303	0.879591	2.40492	1.37585	0.925549	0.871883
IG_gene1607			20	53	34	46	207	185	81	0.229269	0.124995	0.222298	0.590702	0.546495	0.240424	0.41852	0.0721476
IG_gene1609			7	0	0	0	0	0	0	0	0	0	0	0	0	#DIV/0!	0.135474
IG_gene161			37	3857	5259	3238	5703	6300	5317	9.01879	10.4507	8.4583	8.79691	10.0597	8.53076	1.01973	0.941973
IG_gene1610			6	0	0	0	0	0	0	0	0	0	0	0	0	#DIV/0!	0.124509
IG_gene1611			8	234	170	276	210	167	228	2.53062	1.56243	3.33447	1.49816	1.23331	1.69187	1.67917	0.124509
IG_gene1612			15	1	0	0	0	0	1	0.00576779	0	0	0	0	0.0039576	1.4574	0.123297
IG_gene1613			5	35	51	46	83	98	116	0.605617	0.749968	0.889193	0.947407	1.15798	1.37724	0.644564	0.148492
IG_gene1614			9	1258	1623	945	2225	1711	1034	12.0931	13.2592	10.1484	14.1096	11.2319	6.82026	1.10382	0.635208
IG_gene1617			15	5384	6526	3551	9483	7145	6727	31.0538	31.9888	22.8806	36.0814	28.142	26.6228	0.94581	0.827404
IG_gene1618			4	1656	2351	1552	3066	1926	2336	35.8179	43.2151	37.5007	43.7462	28.4473	34.6686	1.09051	0.699219
IG_gene1619			10	9217	7429	9802	13400	10493	14276	79.7425	54.6227	94.7377	76.4774	61.9932	84.748	1.02636	0.980376
IG_gene162			23	1112	1348	1235	1171	2157	1878	4.1829	4.30928	5.18976	2.90574	5.54072	4.8472	1.02921	0.847409
IG_gene1620			2	143	147	111	209	251	273	6.18595	5.40418	5.36415	5.9641	7.4146	8.10318	0.789236	0.230723
IG_gene1621			18	1	0	0	2	0	0	0.00480649	0	0	0.00634141	0	0	0.757953	0.124883
IG_gene1622			8	390	562	218	353	461	628	4.21769	5.16522	2.63375	2.51833	3.40451	4.66007	1.13548	0.728645
IG_gene1623			26	76	78	61	54	114	60	0.252895	0.220579	0.226759	0.118536	0.259045	0.136994	1.3608	0.201577
IG_gene1627			7	0	0	0	0	0	0	0	0	0	0	0	0	#DIV/0!	0.135474
IG_gene1628			4	0	0	0	0	0	0	0	0	0	0	0	0	#DIV/0!	0.155048
IG_gene163			5	1003	1301	1504	677	2889	2584	17.3553	19.1315	29.0727	7.72764	34.1367	30.6793	0.903725	0.923337
IG_gene1630			19	4	0	6	0	0	1	0.0182141	0	0.0305215	0	0	0.00312442	15.5983	0.123297
IG_gene1632			6	2547	2438	1921	3412	3098	2967	36.7264	29.8762	30.9445	32.4553	30.5052	29.3555	1.05666	0.827404
IG_gene1633			51	479	838	429	515	847	449	0.812579	1.20814	0.813009	0.576322	0.9812	0.522636	1.36226	0.259431
IG_gene1636			4	234	329	138	451	223	293	5.06123	6.04754	3.33447	6.43495	3.29374	4.34841	1.02601	0.930864
IG_gene1637			5	0	0	0	0	0	0	0	0	0	0	0	0	#DIV/0!	0.124883
IG_gene1638			1	926	1719	890	1786	2377	1584	80.1145	126.392	86.0197	101.932	140.434	94.0325	0.869581	0.611697
IG_gene1639			6	1138	1914	834	2259	1984	1452	16.4093	23.4549	13.4345	21.4879	19.536	14.3661	0.962247	0.863117
IG_gene164			28	7407	5000	7907	8264	12882	12729	22.8868	13.1297	27.2937	16.8446	27.1813	26.9873	0.891527	0.677467
IG_gene1640			1	0	0	0	0	0	0	0	0	0	0	0	0	#DIV/0!	0.00909904
IG_gene1644			11	0	0	14	0	0	0	0	0	0.123011	0	0	0	#DIV/0!	0.105612
IG_gene1645			9	0	0	0	0	0	1	0	0	0	0	0	0.006596	0	0.124883
IG_gene1646			4	0	0	0	0	0	0	0	0	0	0	0	0	#DIV/0!	0.155048
IG_gene1647			8	0	0	0	0	0	0	0	0	0	0	0	0	#DIV/0!	0.135474
IG_gene1649			1	0	0	0	0	0	0	0	0	0	0	0	0	#DIV/0!	0.00909904
IG_gene165			1	0	0	0	0	0	0	0	0	0	0	0	0	#DIV/0!	0.00909904
IG_gene1650			7	32	21	32	87	21	20	0.395505	0.220579	0.441835	0.709332	0.177242	0.169611	1.00164	0.733281
IG_gene1652			3	0	0	0	0	0	0	0	0	0	0	0	0	#DIV/0!	0.176283
IG_gene1653			14	0	1	0	0	0	0	0	0.00525188	0	0	0	0	#DIV/0!	0.123297
IG_gene1655			4	318	309	161	551	319	352	6.87808	5.6799	3.89022	7.86176	4.71167	5.22403	0.924188	0.80213
IG_gene1656			19	0	0	0	2	1	2	0	0	0	0.00600765	0.0031095	0.00624884	0	0.123297
IG_gene1657			12	48	86	57	14	83	0	0.346067	0.526938	0.459094	0.0665848	0.40864	0	2.80309	0.0424863
IG_gene1658			27	344	104	635	190	888	451	1.10229	0.283212	2.2731	0.401623	1.94309	0.991598	1.0966	0.976661
IG_gene1659			20	16	0	12	0	27	16	0.0692134	0	0.0579908	0	0.0797587	0.0474912	0.999642	0.821267
IG_gene1661			22	0	0	1	0	0	1	0	0	0.00439324	0	0	0.00269836	1.62812	0.114842
IG_gene1662			12	35	61	11	119	75	14	0.252341	0.373759	0.0885971	0.565971	0.369253	0.069258	0.711507	0.830073
IG_gene1664			1	0	0	0	0	0	0	0	0	0	0	0	0	#DIV/0!	0.00909904
IG_gene1665			23	635	788	325	948	760	538	2.38862	2.51907	1.36573	2.35239	1.95223	1.3886	1.10191	0.827404
IG_gene1666			1	0	0	0	0	0	0	0	0	0	0	0	0	#DIV/0!	0.00909904
IG_gene1667			34	1	0	0	0	2	0	0.00254461	0	0	0	0.00347532	0	0.732194	0.104403
IG_gene1668			6	0	0	0	0	0	0	0	0	0	0	0	0	#DIV/0!	0.124509
IG_gene167			1	0	0	0	0	0	0	0	0	0	0	0	0	#DIV/0!	0.00909904
IG_gene1670			24	5	0	6	8	1	30	0.0180243	0	0.0241628	0.0190242	0.00246169	0.074205	0.440869	0.987447
IG_gene1671			6	0	1	0	1	0	0	0	0.0122544	0	0.00951211	0	0	1.28829	0.124509
IG_gene1673			17	577	716	463	705	540	412	2.93648	3.09675	2.63233	2.36684	1.87667	1.4387	1.52503	0.106433
IG_gene1674			1	0	0	0	0	0	0	0	0	0	0	0	0	#DIV/0!	0.00909904
IG_gene1677			1	0	0	0	0	0	0	0	0	0	0	0	0	#DIV/0!	0.00909904
IG_gene1678			1	0	0	0	0	0	0	0	0	0	0	0	0	#DIV/0!	0.00909904
IG_gene1679			30	1	2	5	5	3	3	0.00288389	0.00490175	0.0161086	0.00951211	0.00590805	0.0059364	1.11882	0.102952
IG_gene1681			14	167	193	249	347	186	319	1.03202	1.01361	1.71901	1.41459	0.784927	1.35265	1.05982	0.890317
IG_gene1682			25	32	43	58	28	110	34	0.110741	0.126465	0.224231	0.0639214	0.259954	0.080735	1.14045	0.601856
IG_gene1683			23	0	0	1	0	0	0	0	0	0.00420223	0	0	0	#DIV/0!	0.119933
IG_gene1684			33	339	378	167	514	712	355	0.888763	0.84221	0.489115	0.88895	1.27471	0.638612	0.792246	0.594413
IG_gene1685			2	0	0	0	0	0	0	0	0	0	0	0	0	#DIV/0!	0.0457966
IG_gene1686			36	2968	3306	2409	4940	3152	3521	7.13283	6.75216	6.46759	7.83164	5.17283	5.80613	1.08197	0.684996
IG_gene1687			4	0	0	0	0	0	0	0	0	0	0	0	0	#DIV/0!	0.155048
IG_gene1688			8	7336	9557	5285	17529	11811	13122	79.3359	87.8363	63.8503	125.053	87.225	97.3717	0.746076	0.199973
IG_gene1689			25	1019	1219	623	1172	1008	920	3.52642	3.58514	2.40855	2.67557	2.38213	2.18459	1.31452	0.249554
IG_gene1690			23	1396	2238	1464	2718	2741	2685	5.25119	7.15443	6.15207	6.7445	7.04085	6.9301	0.895838	0.571166
IG_gene1691			3	4278	6661	3864	12085	11059	6269	123.373	163.253	124.487	229.908	217.79	124.051	0.719044	0.258358
IG_gene1692			29	1556	2747	1457	2342	2991	1193	4.64207	6.96471	4.8559	4.60911	6.09344	2.44211	1.25242	0.395086
IG_gene1693			2	0	0	0	0	0	0	0	0	0	0	0	0	#DIV/0!	0.0457966
IG_gene1694			20	1449	1688	1125	1379	1685	1048	6.26814	6.20562	5.43664	3.93516	4.97753	3.11067	1.48963	0.0721476
IG_gene1695			35	6754	4192	6074	1258	1880	1508	16.6953	8.80635	16.7732	2.05136	3.17347	2.55774	5.43199	9.29584e-05
IG_gene1696			36	244	356	271	886	595	490	0.586391	0.727093	0.72757	1.40462	0.976469	0.80801	0.640009	0.215873
IG_gene1698			1	0	0	0	0	0	0	0	0	0	0	0	0	#DIV/0!	0.00909904
IG_gene1699			10	795	901	675	1051	862	628	6.87808	6.62472	6.52397	5.99834	5.09274	3.72806	1.35141	0.140536
IG_gene17			26	0	0	0	0	0	0	0	0	0	0	0	0	#DIV/0!	0.104403
IG_gene1701			19	733	1071	702	1523	1163	1201	3.33773	4.14456	3.57101	4.57483	3.61635	3.75243	0.925458	0.764231
IG_gene1702			1	0	0	0	0	0	0	0	0	0	0	0	0	#DIV/0!	0.00909904
IG_gene1703			21	0	2	0	0	0	1	0	0.0070025	0	0	0	0.00282686	2.47713	0.110731
IG_gene1704			5	0	0	1	0	0	0	0	0	0.0193303	0	0	0	#DIV/0!	0.124883
IG_gene1706			18	1224	1355	1091	1709	2646	2030	5.88314	5.53489	5.85815	5.41873	8.68483	6.69494	0.830645	0.455643
IG_gene1708			23	108	242	104	262	122	237	0.406253	0.773624	0.437032	0.650132	0.313384	0.611707	1.02646	0.952321
IG_gene1709			9	679	677	519	1071	883	795	6.52721	5.53081	5.57356	6.79165	5.79645	5.24382	0.988765	0.97455
IG_gene171			11	253	442	184	641	435	601	1.98989	2.95442	1.61671	3.32578	2.33637	3.24343	0.736731	0.216818
IG_gene1710			6	280	229	147	414	386	381	4.03745	2.80625	2.36796	3.93802	3.80085	3.76961	0.800424	0.292901
IG_gene1711			11	69	145	99	199	198	217	0.542696	0.96921	0.869862	1.0325	1.06345	1.17109	0.729031	0.281248
IG_gene1712			1	0	0	0	0	0	0	0	0	0	0	0	0	#DIV/0!	0.00909904
IG_gene1714			13	53	87	99	176	121	144	0.352722	0.49206	0.736037	0.772676	0.549903	0.65757	0.798334	0.425319
IG_gene1715			8	220	265	92	295	374	219	2.37921	2.43556	1.11149	2.10456	2.76201	1.62509	0.912904	0.756762
IG_gene1716			10	1199	1524	1236	2769	1855	2466	10.3734	11.2054	11.9461	15.8034	10.9594	14.6392	0.80974	0.278794
IG_gene1718			1	0	0	0	0	0	0	0	0	0	0	0	0	#DIV/0!	0.00909904
IG_gene172			10	769	1369	837	2343	1701	1704	6.65314	10.0657	8.08972	13.3721	10.0496	10.1156	0.739731	0.148474
IG_gene1723			3	5	28	2	0	6	20	0.144195	0.686245	0.0644342	0	0.118161	0.39576	1.74127	0.19291
IG_gene1724			7	2381	2396	1361	4802	3438	3187	29.4281	25.167	18.7918	39.1519	29.017	27.0276	0.770899	0.247151
IG_gene1725			53	265	307	216	394	406	250	0.432584	0.425897	0.3939	0.424276	0.452579	0.280019	1.08256	0.804012
IG_gene1726			13	2	0	0	1	0	0	0.0133103	0	0	0.00439021	0	0	3.03181	0.124883
IG_gene1727			8	298	272	133	292	349	189	3.22275	2.49989	1.60683	2.08315	2.57739	1.40247	1.20888	0.615108
IG_gene1729			2	0	0	0	0	0	0	0	0	0	0	0	0	#DIV/0!	0.0457966
IG_gene173			31	2131	2549	1866	3666	4332	3146	5.94733	6.04576	5.81779	6.74931	8.25602	6.02448	0.846935	0.421005
IG_gene1732			7	755	1256	562	1022	497	593	9.33145	13.1927	7.75972	8.33261	4.19472	5.02898	1.72496	0.0527125
IG_gene1733			12	0	0	0	0	0	0	0	0	0	0	0	0	#DIV/0!	0.135474
IG_gene1734			1	0	0	0	0	0	0	0	0	0	0	0	0	#DIV/0!	0.00909904
IG_gene1736			8	1	0	0	0	0	0	0.0108146	0	0	0	0	0	#DIV/0!	0.135474
IG_gene1738			13	49	52	74	57	59	29	0.326102	0.294105	0.550169	0.250242	0.268135	0.132427	1.79836	0.0991827
IG_gene1739			2	0	0	0	0	0	0	0	0	0	0	0	0	#DIV/0!	0.0457966
IG_gene1740			21	0	0	0	0	0	0	0	0	0	0	0	0	#DIV/0!	0.110731
IG_gene1741			12	72	60	70	12	40	89	0.519101	0.367631	0.5638	0.0570727	0.196935	0.440283	2.08923	0.0832917
IG_gene1742			8	0	0	0	0	0	0	0	0	0	0	0	0	#DIV/0!	0.135474
IG_gene1744			6	37	20	22	16	132	34	0.53352	0.245088	0.354388	0.152194	1.29977	0.336396	0.633539	0.883154
IG_gene1745			15	1	0	1	1	2	1	0.00576779	0	0.00644342	0.00380485	0.0078774	0.0039576	0.780776	0.123297
IG_gene1746			2	0	0	0	0	0	0	0	0	0	0	0	0	#DIV/0!	0.0457966
IG_gene1747			90	321	250	265	284	454	358	0.308577	0.20424	0.284585	0.180096	0.298028	0.236137	1.1164	0.714881
IG_gene1748			2	0	0	0	0	0	0	0	0	0	0	0	0	#DIV/0!	0.0457966
IG_gene1749			63	176	311	213	328	298	347	0.241698	0.362963	0.326774	0.29714	0.27946	0.326973	1.03083	0.958903
IG_gene175			14	340	473	390	877	576	742	2.10112	2.48414	2.69243	3.5752	2.43074	3.14629	0.795182	0.334199
IG_gene1750			6	0	0	0	0	0	0	0	0	0	0	0	0	#DIV/0!	0.124509
IG_gene1751			43	775	911	496	705	1066	836	1.55931	1.55773	1.11486	0.935727	1.46465	1.15415	1.19057	0.591481
IG_gene1752			42	1170	1090	1319	816	1905	1003	2.41011	1.90818	3.03531	1.10884	2.67972	1.41767	1.41246	0.23581
IG_gene1753			6	0	0	0	0	1	0	0	0	0	0	0.00984675	0	0	0.124509
IG_gene1754			10	2	0	0	0	0	0	0.0173034	0	0	0	0	0	#DIV/0!	0.130143
IG_gene1756			3	144	135	120	305	313	115	4.15281	3.30868	3.86605	5.80239	6.16407	2.27562	0.795358	0.721498
IG_gene1757			12	10	13	12	0	4	22	0.0720973	0.0796535	0.0966514	0	0.0196935	0.108834	1.93268	0.46468
IG_gene1758			10	2631	3629	3675	5126	4667	6158	22.7626	26.6827	35.5194	29.2555	27.5729	36.5563	0.909835	0.684996
IG_gene1759			23	150	203	233	147	267	191	0.56424	0.648949	0.97912	0.364769	0.685848	0.492979	1.42026	0.342985
IG_gene1760			2	0	0	0	0	0	0	0	0	0	0	0	0	#DIV/0!	0.0457966
IG_gene1761			10	39	42	30	28	95	133	0.337415	0.30881	0.289954	0.159804	0.561265	0.789541	0.619737	0.630555
IG_gene1763			2	0	0	1	0	0	0	0	0	0.0483257	0	0	0	#DIV/0!	0.0457966
IG_gene1764			5	259	316	110	265	501	270	4.48157	4.64686	2.12633	3.02485	5.91987	3.20565	0.926289	0.837455
IG_gene1765			16	0	2	1	0	0	0	0	0.00919078	0.00604071	0	0	0	#DIV/0!	0.123297
IG_gene1766			1	0	0	0	0	0	0	0	0	0	0	0	0	#DIV/0!	0.00909904
IG_gene1767			1	0	0	0	0	0	0	0	0	0	0	0	0	#DIV/0!	0.00909904
IG_gene177			56	3397	3936	2807	5514	4322	5323	5.24817	5.16785	4.84465	5.61962	4.55975	5.64276	0.964514	0.89966
IG_gene1771			13	56	52	45	193	69	120	0.372688	0.294105	0.334562	0.84731	0.313581	0.547975	0.585976	0.187352
IG_gene1775			1	0	0	0	0	0	0	0	0	0	0	0	0	#DIV/0!	0.00909904
IG_gene1776			8	152	153	159	162	152	200	1.64382	1.40619	1.92095	1.15572	1.12253	1.4841	1.32124	0.328157
IG_gene1777			6	0	0	0	2	0	0	0	0	0	0.0190242	0	0	0	0.124509
IG_gene1778			6	0	0	0	0	0	0	0	0	0	0	0	0	#DIV/0!	0.124509
IG_gene1779			1	0	0	0	0	0	0	0	0	0	0	0	0	#DIV/0!	0.00909904
IG_gene178			6	14	36	17	8	9	4	0.201872	0.441158	0.273846	0.0760969	0.0886208	0.039576	4.48803	0.00408511
IG_gene1780			5	76	125	69	48	185	120	1.31505	1.83816	1.33379	0.547898	2.18598	1.42474	1.07897	0.676699
IG_gene1781			1	0	0	0	0	0	0	0	0	0	0	0	0	#DIV/0!	0.00909904
IG_gene1782			4	393	960	570	1241	812	1454	8.50027	17.6463	13.7728	17.7068	11.9933	21.5788	0.778475	0.365672
IG_gene1783			4	540	998	642	1410	1226	1202	11.6798	18.3448	15.5125	20.1181	18.1082	17.8389	0.812218	0.266564
IG_gene1784			2	0	0	0	0	0	0	0	0	0	0	0	0	#DIV/0!	0.0457966
IG_gene1785			1	0	0	0	0	0	0	0	0	0	0	0	0	#DIV/0!	0.00909904
IG_gene1786			1	0	0	0	0	0	0	0	0	0	0	0	0	#DIV/0!	0.00909904
IG_gene1787			5	0	0	0	0	0	0	0	0	0	0	0	0	#DIV/0!	0.124883
IG_gene1788			3	0	0	0	0	0	0	0	0	0	0	0	0	#DIV/0!	0.176283
IG_gene179			38	8940	13079	9450	16320	14713	15888	20.3542	25.3066	24.0357	24.5112	22.875	24.8204	0.965236	0.86631
IG_gene1790			6	0	0	0	0	1	0	0	0	0	0	0.00984675	0	0	0.124509
IG_gene1791			5	0	0	0	0	0	0	0	0	0	0	0	0	#DIV/0!	0.124883
IG_gene1792			2	0	0	0	0	0	0	0	0	0	0	0	0	#DIV/0!	0.0457966
IG_gene1793			2	0	0	0	0	0	0	0	0	0	0	0	0	#DIV/0!	0.0457966
IG_gene1794			3	0	0	0	0	0	0	0	0	0	0	0	0	#DIV/0!	0.176283
IG_gene1795			3	4	2	0	8	17	6	0.115356	0.0490175	0	0.152194	0.33479	0.118728	0.271372	0.538139
IG_gene1797			10	160	330	226	512	352	287	1.38427	2.42637	2.18432	2.92212	2.07963	1.70375	0.894036	0.744274
IG_gene1798			1	0	0	0	0	0	0	0	0	0	0	0	0	#DIV/0!	0.00909904
IG_gene1799			1	0	0	0	0	0	0	0	0	0	0	0	0	#DIV/0!	0.00909904
IG_gene18			3	0	0	0	0	0	0	0	0	0	0	0	0	#DIV/0!	0.176283
IG_gene180			9	0	2	0	9	6	1	0	0.0163392	0	0.0570727	0.039387	0.006596	0.158547	0.124883
IG_gene1800			4	121	121	108	235	198	227	2.61713	2.22417	2.60959	3.35302	2.92449	3.36891	0.7724	0.189568
IG_gene1801			21	267	405	203	521	474	327	1.1	1.41801	0.934297	1.41595	1.33353	0.924382	0.939694	0.874039
IG_gene1802			35	600	329	799	364	1324	432	1.48314	0.691147	2.20641	0.593556	2.23493	0.732721	1.23012	0.639122
IG_gene1803			11	0	0	0	0	0	0	0	0	0	0	0	0	#DIV/0!	0.130143
IG_gene1804			14	3943	6382	2427	8200	4483	4858	24.3668	33.5175	16.7552	33.4283	18.9184	20.5993	1.02322	0.967537
IG_gene1805			12	1623	2034	1227	2290	2433	2691	11.7014	12.4627	9.8826	10.8914	11.9786	13.3124	0.940976	0.774387
IG_gene1806			1	0	0	0	0	0	0	0	0	0	0	0	0	#DIV/0!	0.00909904
IG_gene1807			17	85	49	49	59	48	0	0.432584	0.211929	0.278583	0.198076	0.166816	0	2.52978	0.0779711
IG_gene1808			1	0	0	0	0	0	0	0	0	0	0	0	0	#DIV/0!	0.00909904
IG_gene1809			23	1029	1196	684	1712	1560	1504	3.87069	3.82337	2.87433	4.24819	4.0072	3.88189	0.870737	0.523334
IG_gene181			16	446	167	698	312	1053	404	2.41166	0.76743	4.21642	1.11292	3.88824	1.49894	1.13775	0.937574
IG_gene1810			1	0	0	0	0	0	0	0	0	0	0	0	0	#DIV/0!	0.00909904
IG_gene1813			10	16	12	17	64	10	59	0.138427	0.0882315	0.164307	0.365265	0.0590805	0.350247	0.504737	0.485784
IG_gene1814			1	0	0	0	0	0	0	0	0	0	0	0	0	#DIV/0!	0.00909904
IG_gene1815			1	0	0	0	0	0	0	0	0	0	0	0	0	#DIV/0!	0.00909904
IG_gene1816			15	0	0	0	0	0	1	0	0	0	0	0	0.0039576	0	0.123297
IG_gene1817			1	0	0	0	0	0	0	0	0	0	0	0	0	#DIV/0!	0.00909904
IG_gene1818			24	1137	1312	902	883	526	495	4.09873	4.01944	3.63248	2.0998	1.29485	1.22438	2.54397	0.00631518
IG_gene182			5	105	93	96	111	130	180	1.81685	1.36759	1.85571	1.26701	1.53609	2.1371	1.02023	0.930864
IG_gene1820			5	139	60	143	43	218	168	2.40517	0.882315	2.76423	0.490825	2.57591	1.99463	1.19567	0.676699
IG_gene1821			3	1	1	1	0	0	0	0.0288389	0.0245088	0.0322171	0	0	0	#DIV/0!	0.176283
IG_gene1822			1	0	0	0	0	0	0	0	0	0	0	0	0	#DIV/0!	0.00909904
IG_gene1823			5	769	1018	544	1308	668	1142	13.3063	14.9699	10.5157	14.9302	7.89316	13.5587	1.06624	0.764266
IG_gene1824			12	17	16	9	0	31	14	0.122565	0.098035	0.0724885	0	0.152625	0.069258	1.32092	0.617973
IG_gene1825			2	0	0	0	0	0	0	0	0	0	0	0	0	#DIV/0!	0.0457966
IG_gene1826			7	83	24	16	128	86	143	1.02584	0.25209	0.220917	1.04361	0.725846	1.21272	0.502602	0.0931506
IG_gene1828			9	1430	1996	1307	2382	2237	2758	13.7466	16.3065	14.0359	15.1052	14.6848	18.1918	0.918869	0.697825
IG_gene1829			16	39	40	52	31	46	106	0.210885	0.183816	0.314117	0.110578	0.169856	0.393286	1.05209	0.723602
IG_gene1830			13	1	0	0	0	0	0	0.00665514	0	0	0	0	0	#DIV/0!	0.124883
IG_gene1831			7	0	0	0	0	0	0	0	0	0	0	0	0	#DIV/0!	0.135474
IG_gene1832			25	163	111	493	134	454	486	0.564089	0.326457	1.90596	0.30591	1.0729	1.15404	1.1041	0.977488
IG_gene1833			11	164	370	188	339	199	306	1.28989	2.47316	1.65186	1.75888	1.06882	1.6514	1.20893	0.631126
IG_gene1834			4	1	0	0	0	0	0	0.0216292	0	0	0	0	0	#DIV/0!	0.155048
IG_gene1835			10	320	388	202	396	225	310	2.76854	2.85282	1.95236	2.26008	1.32931	1.84028	1.39487	0.220658
IG_gene1836			28	0	0	0	0	4	1	0	0	0	0	0.00844007	0.00212014	0	0.106433
IG_gene1837			8	38	10	56	69	87	48	0.410955	0.0919078	0.67656	0.492252	0.6425	0.356184	0.791061	0.434112
IG_gene1838			34	69	133	75	77	109	185	0.175578	0.287617	0.213202	0.129253	0.189405	0.32301	1.05412	0.809656
IG_gene1839			1	0	0	0	0	0	0	0	0	0	0	0	0	#DIV/0!	0.00909904
IG_gene184			1	0	0	0	0	0	0	0	0	0	0	0	0	#DIV/0!	0.00909904
IG_gene1840			3	0	0	0	0	0	0	0	0	0	0	0	0	#DIV/0!	0.176283
IG_gene1841			14	288	438	241	731	528	458	1.77977	2.30032	1.66378	2.98001	2.22818	1.94205	0.803313	0.434693
IG_gene1842			11	887	1218	851	2012	1201	1268	6.9764	8.14136	7.4773	10.4391	6.45052	6.84305	0.952065	0.924438
IG_gene1843			4	0	0	0	1	0	0	0	0	0	0.0142682	0	0	0	0.155048
IG_gene1846			12	185	98	121	190	295	144	1.3338	0.600464	0.974568	0.903651	1.4524	0.712368	0.947992	0.903527
IG_gene1847			9	246	159	208	157	446	69	2.36479	1.29896	2.23372	0.995601	2.92777	0.455124	1.34692	0.326808
IG_gene1848			3	0	1	0	7	0	0	0	0.0245088	0	0.13317	0	0	0.184042	0.176283
IG_gene185			9	745	1018	661	315	290	593	7.16167	8.31664	7.09851	1.99754	1.90371	3.91143	2.88977	0.00212731
IG_gene1850			37	0	2	0	3	2	16	0	0.00397439	0	0.00462752	0.00319354	0.0256709	0.118667	0.417053
IG_gene1851			4	0	0	0	0	0	0	0	0	0	0	0	0	#DIV/0!	0.155048
IG_gene1852			2	1	0	0	0	0	0	0.0432584	0	0	0	0	0	#DIV/0!	0.0457966
IG_gene1853			5	0	0	0	0	0	0	0	0	0	0	0	0	#DIV/0!	0.124883
IG_gene1855			21	18	15	29	46	34	77	0.0741572	0.0525188	0.133471	0.125016	0.0956542	0.217668	0.593484	0.158588
IG_gene1858			7	0	0	0	0	0	0	0	0	0	0	0	0	#DIV/0!	0.135474
IG_gene1861			3	352	367	189	28	12	12	10.1513	8.99471	6.08904	0.532678	0.236322	0.237456	25.0732	1.13832e-06
IG_gene1862			11	0	0	0	1	0	1	0	0	0	0.00518843	0	0.00539672	0	0.130143
IG_gene1863			2	0	0	0	0	0	1	0	0	0	0	0	0.029682	0	0.0457966
IG_gene1865			1	0	0	0	0	0	0	0	0	0	0	0	0	#DIV/0!	0.00909904
IG_gene1866			3	0	0	1	0	0	0	0	0	0.0322171	0	0	0	#DIV/0!	0.176283
IG_gene1867			3	0	0	0	0	0	0	0	0	0	0	0	0	#DIV/0!	0.176283
IG_gene1869			18	2	6	1	4	1	0	0.00961298	0.0245088	0.00536952	0.0126828	0.00328225	0	2.4736	0.124883
IG_gene1870			25	1	1	3	2	0	1	0.00346067	0.00294105	0.0115982	0.00456581	0	0.00237456	2.5935	0.104403
IG_gene1871			2	0	0	0	0	0	0	0	0	0	0	0	0	#DIV/0!	0.0457966
IG_gene1872			28	154	193	119	182	375	112	0.475842	0.506806	0.410768	0.370972	0.791257	0.237456	0.995522	0.82988
IG_gene1874			15	1075	2001	758	2484	1824	1795	6.20037	9.8084	4.88412	9.45124	7.18419	7.10389	0.880097	0.562833
IG_gene1875			11	0	0	0	0	0	0	0	0	0	0	0	0	#DIV/0!	0.130143
IG_gene1876			1	0	0	0	0	0	0	0	0	0	0	0	0	#DIV/0!	0.00909904
IG_gene1877			2	0	0	0	0	0	0	0	0	0	0	0	0	#DIV/0!	0.0457966
IG_gene1878			10	246	246	192	352	368	232	2.12831	1.80875	1.85571	2.00896	2.17416	1.37724	1.0418	0.86653
IG_gene188			9	533	385	477	617	972	669	5.12372	3.14529	5.12252	3.91265	6.38069	4.41272	0.910613	0.764231
IG_gene1881			9	396	969	395	1259	590	369	3.80674	7.91633	4.24192	7.98383	3.87306	2.43392	1.11715	0.701079
IG_gene1882			25	5	0	1	30	3	0	0.0173034	0	0.00386605	0.0684872	0.00708966	0	0.280104	0.987447
IG_gene1883			2	0	0	0	0	0	0	0	0	0	0	0	0	#DIV/0!	0.0457966
IG_gene1884			2	0	0	0	0	1	0	0	0	0	0	0.0295403	0	0	0.0457966
IG_gene1885			16	1262	1595	1253	1782	1578	2345	6.82401	7.32965	7.56901	6.35647	5.82681	8.70053	1.04017	0.830073
IG_gene1886			2	0	0	0	0	0	0	0	0	0	0	0	0	#DIV/0!	0.0457966
IG_gene1887			1	6	0	0	0	0	0	0.519101	0	0	0	0	0	#DIV/0!	0.00909904
IG_gene189			29	784	1084	580	2215	2293	1754	2.33894	2.74836	1.93303	4.35917	4.67143	3.5905	0.556237	0.0182967
IG_gene1894			11	40	9	29	23	16	19	0.314606	0.0601579	0.254808	0.119334	0.0859353	0.102538	2.04535	0.258035
IG_gene1895			1	0	0	0	0	0	0	0	0	0	0	0	0	#DIV/0!	0.00909904
IG_gene1897			23	956	1240	1297	2131	1866	2549	3.59609	3.96402	5.4503	5.28791	4.79323	6.57908	0.780927	0.264074
IG_gene1898			13	1866	2077	1218	2716	2658	1820	12.4185	11.7472	9.05549	11.9238	12.0797	8.31096	1.02806	0.905072
IG_gene1899			4	145	122	92	203	212	221	3.13623	2.24255	2.22298	2.89644	3.13127	3.27986	0.81673	0.331216
IG_gene19			26	349	1082	312	1272	609	620	1.16132	3.05982	1.15982	2.79217	1.38385	1.4156	0.962326	0.857092
IG_gene190			12	304	82	362	247	554	340	2.19176	0.502429	2.91565	1.17475	2.72755	1.68198	1.00458	0.804766
IG_gene1900			21	258	386	209	541	435	332	1.06292	1.35148	0.961911	1.4703	1.22381	0.938516	0.929441	0.85662
IG_gene1901			29	273	172	217	352	405	180	0.814451	0.436087	0.723219	0.692744	0.82509	0.368466	1.04636	0.88568
IG_gene1902			8	62	42	38	0	36	18	0.670505	0.386013	0.459094	0	0.265862	0.133569	3.79443	0.00909904
IG_gene1903			6	0	0	0	0	0	0	0	0	0	0	0	0	#DIV/0!	0.124509
IG_gene1904			2	275	161	233	271	330	354	11.8961	5.91886	11.2599	7.73335	9.74828	10.5074	1.03879	0.9995
IG_gene1905			3	2	0	0	1	1	0	0.0576779	0	0	0.0190242	0.0196935	0	1.4897	0.176283
IG_gene1906			12	2	0	0	2	0	0	0.0144195	0	0	0.00951211	0	0	1.51591	0.135474
IG_gene1907			1	0	0	0	0	0	0	0	0	0	0	0	0	#DIV/0!	0.00909904
IG_gene1908			3	0	0	0	0	0	0	0	0	0	0	0	0	#DIV/0!	0.176283
IG_gene1910			5	0	0	0	0	0	0	0	0	0	0	0	0	#DIV/0!	0.124883
IG_gene1911			23	237	399	216	456	279	406	0.891499	1.27552	0.907682	1.13153	0.716672	1.0479	1.06167	0.873788
IG_gene1912			26	937	1588	757	1739	1374	1392	3.11793	4.49076	2.81404	3.81728	3.12218	3.17826	1.03015	0.967537
IG_gene1913			24	0	1	1	0	0	0	0	0.00306359	0.00402714	0	0	0	#DIV/0!	0.111781
IG_gene1915			16	119	128	109	32	37	20	0.643469	0.58821	0.658437	0.114145	0.136624	0.074205	5.81621	0.000167044
IG_gene1917			3	0	0	0	0	0	0	0	0	0	0	0	0	#DIV/0!	0.176283
IG_gene1918			1	0	0	0	0	0	0	0	0	0	0	0	0	#DIV/0!	0.00909904
IG_gene1919			2	0	0	0	0	0	0	0	0	0	0	0	0	#DIV/0!	0.0457966
IG_gene192			11	0	0	0	0	0	14	0	0	0	0	0	0.0755541	0	0.320159
IG_gene1922			2	0	0	0	0	0	0	0	0	0	0	0	0	#DIV/0!	0.0457966
IG_gene1923			8	0	0	0	0	0	1	0	0	0	0	0	0.0074205	0	0.135474
IG_gene1925			13	72	89	154	30	229	80	0.47917	0.503372	1.14495	0.131706	1.04073	0.365317	1.38351	0.393451
IG_gene1926			6	2	24	8	13	18	13	0.0288389	0.294105	0.128868	0.123657	0.177242	0.128622	1.0519	0.379808
IG_gene1927			58	1506	2872	1457	2450	2060	1398	2.24645	3.64082	2.42795	2.41083	2.09838	1.43088	1.39985	0.240564
IG_gene1928			7	1	0	0	0	0	0	0.0123595	0	0	0	0	0	#DIV/0!	0.135474
IG_gene193			12	664	764	799	922	1028	1017	4.78726	4.68117	6.43537	4.38508	5.06123	5.0311	1.09853	0.73237
IG_gene1930			4	2	4	1	0	1	2	0.0432584	0.0735263	0.0241628	0	0.0147701	0.029682	3.17077	0.155048
IG_gene1931			2	0	0	0	0	0	0	0	0	0	0	0	0	#DIV/0!	0.0457966
IG_gene1933			12	0	0	0	0	0	0	0	0	0	0	0	0	#DIV/0!	0.135474
IG_gene1934			11	0	0	0	0	2	0	0	0	0	0	0.0107419	0	0	0.130143
IG_gene1935			1	0	0	0	0	0	0	0	0	0	0	0	0	#DIV/0!	0.00909904
IG_gene1937			3	0	0	0	0	0	0	0	0	0	0	0	0	#DIV/0!	0.176283
IG_gene1938			20	3049	3668	2053	5636	5609	4757	13.1895	13.4847	9.92126	16.0831	16.5691	14.1197	0.782424	0.176283
IG_gene1940			10	110175	14093	13620	47288	164005	60238	953.199	103.621	131.639	269.885	968.95	357.597	0.744447	0.364036
IG_gene1941			4	0	0	0	0	0	0	0	0	0	0	0	0	#DIV/0!	0.155048
IG_gene1942			2	1092	1750	928	4018	1545	2476	47.2382	64.3355	44.8462	114.659	45.6397	73.4926	0.669058	0.267963
IG_gene1943			38	1370	1624	1464	2347	2023	2176	3.11916	3.14228	3.72362	3.52499	3.14526	3.39937	0.991603	0.96884
IG_gene1944			4	0	0	0	0	0	0	0	0	0	0	0	0	#DIV/0!	0.155048
IG_gene1945			6	0	0	0	0	0	0	0	0	0	0	0	0	#DIV/0!	0.124509
IG_gene1947			1	0	0	0	0	0	0	0	0	0	0	0	0	#DIV/0!	0.00909904
IG_gene1949			2	0	0	0	0	0	0	0	0	0	0	0	0	#DIV/0!	0.0457966
IG_gene195			19	1	0	0	1	0	0	0.00455351	0	0	0.00300383	0	0	1.51591	0.123297
IG_gene1953			15	6	0	8	1	1	0	0.0346067	0	0.0515474	0.00380485	0.0039387	0	11.1259	0.123297
IG_gene1955			1	0	0	0	0	0	0	0	0	0	0	0	0	#DIV/0!	0.00909904
IG_gene1956			17	491	390	448	393	503	261	2.49881	1.68678	2.54705	1.31939	1.74809	0.911411	1.69209	0.0968755
IG_gene1957			7	0	0	0	0	0	0	0	0	0	0	0	0	#DIV/0!	0.135474
IG_gene1958			1	0	0	0	0	0	0	0	0	0	0	0	0	#DIV/0!	0.00909904
IG_gene196			12	1435	1748	1140	3226	1941	3196	10.346	10.7103	9.18188	15.343	9.55627	15.8106	0.742772	0.192452
IG_gene1962			1	0	0	0	0	0	0	0	0	0	0	0	0	#DIV/0!	0.00909904
IG_gene1966			5	0	0	0	0	0	0	0	0	0	0	0	0	#DIV/0!	0.124883
IG_gene197			5	120	123	139	40	161	154	2.0764	1.80875	2.68691	0.456581	1.90239	1.82841	1.56949	0.183298
IG_gene1970			13	58	34	39	120	144	131	0.385998	0.192299	0.289954	0.526825	0.65443	0.598206	0.487929	0.0103365
IG_gene1971			8	8	0	1	22	33	0	0.0865168	0	0.0120814	0.15695	0.243707	0	0.246091	0.497677
IG_gene1974			5	1	1	0	0	0	2	0.0173034	0.0147053	0	0	0	0.0237456	1.34798	0.124883
IG_gene1975			14	18	33	31	29	41	14	0.111236	0.173312	0.214014	0.118222	0.173021	0.059364	1.42199	0.324114
IG_gene1979			16	2	2	1	2	50	0	0.0108146	0.00919078	0.00604071	0.00713409	0.184627	0	0.135826	0.800341
IG_gene1980			2	0	0	0	0	0	0	0	0	0	0	0	0	#DIV/0!	0.0457966
IG_gene1981			13	2034	2518	2018	5645	5066	5744	13.5365	14.2415	15.0033	24.7827	23.0232	26.2297	0.577847	0.00909904
IG_gene1982			2	2	0	3	7	0	0	0.0865168	0	0.144977	0.199754	0	0	1.15889	0.0457966
IG_gene1983			3	0	0	1	0	0	0	0	0	0.0322171	0	0	0	#DIV/0!	0.176283
IG_gene1984			11	0	0	0	0	0	0	0	0	0	0	0	0	#DIV/0!	0.130143
IG_gene1985			8	298	424	203	320	290	256	3.22275	3.89689	2.45253	2.28291	2.14167	1.89965	1.51357	0.11828
IG_gene1987			6	44	109	23	72	33	19	0.634456	1.33573	0.370497	0.684872	0.324943	0.187986	1.95415	0.203697
IG_gene1988			5	0	0	0	0	0	0	0	0	0	0	0	0	#DIV/0!	0.124883
IG_gene199			73	2288	2520	2415	4432	6672	4128	2.71165	2.53817	3.19744	3.46502	5.3998	3.35691	0.691167	0.142103
IG_gene1990			2	0	0	0	0	0	0	0	0	0	0	0	0	#DIV/0!	0.0457966
IG_gene1991			1	0	0	0	0	0	0	0	0	0	0	0	0	#DIV/0!	0.00909904
IG_gene1993			24	1689	3344	1802	3722	3247	2849	6.08862	10.2447	7.25691	8.85102	7.9931	7.047	0.987404	0.910593
IG_gene1994			16	1	0	0	1	0	0	0.0054073	0	0	0.00356704	0	0	1.51591	0.123297
IG_gene1995			2	0	0	0	0	0	0	0	0	0	0	0	0	#DIV/0!	0.0457966
IG_gene1996			2	0	0	0	0	0	0	0	0	0	0	0	0	#DIV/0!	0.0457966
IG_gene1997			4	0	0	0	0	0	0	0	0	0	0	0	0	#DIV/0!	0.155048
IG_gene1999			4	0	0	0	0	0	0	0	0	0	0	0	0	#DIV/0!	0.155048
IG_gene2			9	17	18	24	8	40	1	0.163421	0.147053	0.257737	0.0507313	0.26258	0.006596	1.77617	0.231406
IG_gene20			2	0	0	0	0	0	0	0	0	0	0	0	0	#DIV/0!	0.0457966
IG_gene200			9	0	0	0	0	0	0	0	0	0	0	0	0	#DIV/0!	0.124883
IG_gene2000			12	0	0	0	0	0	0	0	0	0	0	0	0	#DIV/0!	0.135474
IG_gene2001			6	303	414	190	527	314	342	4.3691	5.07331	3.06063	5.01288	3.09188	3.38375	1.08831	0.789697
IG_gene2002			3	0	0	1	0	0	0	0	0	0.0322171	0	0	0	#DIV/0!	0.176283
IG_gene2006			32	150	148	163	228	172	318	0.405547	0.340059	0.492318	0.406643	0.317558	0.589929	0.94201	0.938758
IG_gene2007			12	541	979	410	1291	871	832	3.90046	5.99852	3.30226	6.14007	4.28826	4.1159	0.907661	0.719613
IG_gene2008			40	4	18	14	0	3	0	0.00865168	0.0330868	0.033828	0	0.00443104	0	17.0539	0.00909904
IG_gene2009			10	0	1	0	0	3	0	0	0.00735263	0	0	0.0177242	0	0.414837	0.130143
IG_gene201			39	2087	2984	2241	8064	7385	7543	4.62976	5.6257	5.55374	11.8009	11.1874	11.4816	0.458638	0.00138581
IG_gene2010			1	0	0	0	0	0	0	0	0	0	0	0	0	#DIV/0!	0.00909904
IG_gene2011			8	1666	1124	1626	1211	1385	957	18.0171	10.3304	19.6444	8.63938	10.2283	7.10141	1.84804	0.0372568
IG_gene2012			11	0	0	0	0	0	0	0	0	0	0	0	0	#DIV/0!	0.130143
IG_gene2013			21	1861	2313	1827	3608	2508	3710	7.66703	8.09839	8.40867	9.80563	7.0559	10.4876	0.883906	0.625597
IG_gene2014			1	0	0	0	0	0	0	0	0	0	0	0	0	#DIV/0!	0.00909904
IG_gene2015			5	261	86	549	327	1095	479	4.51618	1.26465	10.6123	3.73255	12.9386	5.68707	0.733203	0.456201
IG_gene2016			5	946	1249	703	1579	959	660	16.369	18.3669	13.5892	18.0236	11.3316	7.83604	1.29937	0.247151
IG_gene2017			1	0	0	0	0	0	0	0	0	0	0	0	0	#DIV/0!	0.00909904
IG_gene2018			12	28	22	68	23	102	41	0.201872	0.134798	0.547691	0.109389	0.502184	0.202827	1.08591	0.891855
IG_gene2019			8	8528	10294	7499	11997	9322	9318	92.2269	94.6099	90.5986	85.5876	68.8436	69.1442	1.2409	0.287935
IG_gene202			5	0	0	0	0	0	0	0	0	0	0	0	0	#DIV/0!	0.124883
IG_gene2020			16	12390	19864	15021	1727	1409	1246	66.9964	91.2829	90.7375	6.16028	5.20278	4.62297	15.5772	2.16997e-07
IG_gene2022			28	2872	5784	2504	6053	3814	3119	8.87415	15.1884	8.64339	12.3379	8.04761	6.61272	1.21141	0.519694
IG_gene2023			2	0	0	0	0	0	0	0	0	0	0	0	0	#DIV/0!	0.0457966
IG_gene2024			2	0	0	0	0	0	0	0	0	0	0	0	0	#DIV/0!	0.0457966
IG_gene2026			1	0	0	0	0	0	0	0	0	0	0	0	0	#DIV/0!	0.00909904
IG_gene2027			11	0	0	0	0	0	0	0	0	0	0	0	0	#DIV/0!	0.130143
IG_gene2028			1	90	124	120	204	105	228	7.78651	9.11726	11.5982	11.6428	6.20345	13.535	0.908247	0.872044
IG_gene2029			2	0	0	0	0	0	0	0	0	0	0	0	0	#DIV/0!	0.0457966
IG_gene203			4	0	0	0	0	0	0	0	0	0	0	0	0	#DIV/0!	0.155048
IG_gene2030			5	82	102	91	64	118	54	1.41888	1.49994	1.75905	0.73053	1.3943	0.641131	1.69123	0.111202
IG_gene2031			3	0	0	0	0	0	0	0	0	0	0	0	0	#DIV/0!	0.176283
IG_gene2034			21	2946	2942	2102	4886	4956	3372	12.1371	10.3007	9.67434	13.2789	13.943	9.53216	0.873702	0.568625
IG_gene2035			11	18	8	26	33	32	20	0.141573	0.0534736	0.228449	0.171218	0.171871	0.107934	0.938966	0.80213
IG_gene2038			1	1820	1844	1411	1146	942	1281	157.461	135.582	136.375	65.4053	55.6538	76.0452	2.17863	0.00495925
IG_gene2040			18	2120	1927	1468	3311	3307	2627	10.1898	7.8714	7.88246	10.4982	10.8544	8.66384	0.864313	0.490483
IG_gene2042			33	1809	2029	857	3275	3697	2241	4.74269	4.52075	2.51001	5.66403	6.61881	4.03135	0.721669	0.223016
IG_gene2043			1	0	0	0	0	0	0	0	0	0	0	0	0	#DIV/0!	0.00909904
IG_gene2046			6	7	10	12	0	37	1	0.100936	0.122544	0.193303	0	0.36433	0.00989399	1.11373	0.998523
IG_gene2047			1	0	0	0	0	0	0	0	0	0	0	0	0	#DIV/0!	0.00909904
IG_gene2048			18	34	81	30	39	90	15	0.163421	0.330868	0.161086	0.123657	0.295403	0.04947	1.39879	0.330413
IG_gene2049			2	0	0	0	0	0	0	0	0	0	0	0	0	#DIV/0!	0.0457966
IG_gene205			22	2642	2908	3130	4795	5988	5314	10.3899	9.71884	13.7509	12.4393	16.0806	14.3391	0.790023	0.196956
IG_gene2050			8	4	0	0	0	0	0	0.0432584	0	0	0	0	0	#DIV/0!	0.135474
IG_gene2051			10	149	164	98	133	69	346	1.2891	1.20583	0.947183	0.759067	0.407655	2.05399	1.06874	0.615108
IG_gene2052			7	0	0	0	1	0	0	0	0	0	0.00815324	0	0	0	0.135474
IG_gene2053			2	0	0	0	0	0	0	0	0	0	0	0	0	#DIV/0!	0.0457966
IG_gene2054			15	1305	1707	1399	1713	2599	3109	7.52696	8.36729	9.01435	6.5177	10.2367	12.3042	0.857186	0.652859
IG_gene206			26	594	836	441	1271	1092	740	1.97658	2.36415	1.63936	2.78998	2.48138	1.68959	0.85909	0.643071
IG_gene2060			24	427	250	398	228	656	612	1.53928	0.765899	1.6028	0.542191	1.61487	1.51378	1.0646	0.830073
IG_gene2063			2	4	0	2	0	0	0	0.173034	0	0.0966514	0	0	0	#DIV/0!	0.0457966
IG_gene2064			9	541	751	389	399	230	223	5.20062	6.13536	4.17749	2.53022	1.50984	1.47091	2.81502	0.00427454
IG_gene2065			33	2753	3688	1956	7417	5606	4808	7.2176	8.21712	5.72879	12.8275	10.0365	8.64915	0.671576	0.0808693
IG_gene2066			38	1736	1336	1378	1773	2016	2445	3.95245	2.58503	3.50488	2.66289	3.13438	3.8196	1.04424	0.8962
IG_gene2067			9	0	0	0	0	0	0	0	0	0	0	0	0	#DIV/0!	0.124883
IG_gene2068			2	0	0	0	0	0	0	0	0	0	0	0	0	#DIV/0!	0.0457966
IG_gene2069			12	0	0	0	0	0	0	0	0	0	0	0	0	#DIV/0!	0.135474
IG_gene207			21	1684	2152	1496	3841	2574	4141	6.93782	7.53469	6.88526	10.4389	7.24158	11.706	0.72679	0.151797
IG_gene2070			28	1476	1376	1229	1602	1346	1034	4.56067	3.61329	4.2423	3.26537	2.84008	2.19223	1.49635	0.0865503
IG_gene2071			1	0	0	0	0	0	0	0	0	0	0	0	0	#DIV/0!	0.00909904
IG_gene2072			4	0	0	0	0	0	0	0	0	0	0	0	0	#DIV/0!	0.155048
IG_gene2073			35	1912	2804	1389	2967	2330	2010	4.72629	5.8905	3.83568	4.83813	3.93307	3.40919	1.18654	0.501542
IG_gene2075			12	403	525	479	878	786	757	2.90552	3.21677	3.858	4.17582	3.86977	3.74488	0.846472	0.418728
IG_gene2076			5	1550	1504	2335	2002	2464	2919	26.8202	22.1167	45.1362	22.8519	29.1149	34.6567	1.086	0.88568
IG_gene2077			8	1518	1624	1433	1917	1333	2207	16.4166	14.9258	17.3127	13.676	9.84429	16.377	1.21951	0.294207
IG_gene2078			12	2	0	0	2	0	0	0.0144195	0	0	0.00951211	0	0	1.51591	0.135474
IG_gene208			2	0	1	0	0	0	0	0	0.0367631	0	0	0	0	#DIV/0!	0.0457966
IG_gene2080			7	191	300	215	455	405	322	2.36067	3.15113	2.96858	3.70972	3.41823	2.73074	0.860192	0.537161
IG_gene2081			21	280	309	322	221	693	96	1.15356	1.08189	1.48199	0.600622	1.94966	0.271378	1.31746	0.278026
IG_gene2084			1	0	0	0	0	0	0	0	0	0	0	0	0	#DIV/0!	0.00909904
IG_gene2085			21	801	715	671	1276	1210	940	3.3	2.50339	3.08824	3.46785	3.40416	2.65724	0.933088	0.797616
IG_gene2087			3	1	0	0	0	0	0	0.0288389	0	0	0	0	0	#DIV/0!	0.176283
IG_gene2088			11	0	0	0	0	0	0	0	0	0	0	0	0	#DIV/0!	0.130143
IG_gene2089			34	0	1	0	2	2	0	0	0.00216254	0	0.00335722	0.00347532	0	0.316506	0.104403
IG_gene209			23	1911	2514	1416	3336	2889	2755	7.18842	8.03674	5.95036	8.27802	7.42103	7.11077	0.928351	0.715344
IG_gene2091			10	13	37	19	11	45	5	0.112472	0.272047	0.183638	0.06278	0.265862	0.029682	1.58559	0.26823
IG_gene2092			15	195	264	135	254	314	324	1.12472	1.29406	0.869862	0.966431	1.23675	1.28226	0.943536	0.86194
IG_gene2097			28	882	832	564	1267	1413	1013	2.72528	2.18478	1.94683	2.58254	2.98146	2.1477	0.889155	0.647153
IG_gene2098			3	289	280	249	594	557	559	8.33445	6.86245	8.02206	11.3004	10.9693	11.0615	0.696614	0.0548103
IG_gene2099			34	1357	1885	1576	676	1428	972	3.45304	4.07638	4.48008	1.13474	2.48138	1.69711	2.2603	0.0130932
IG_gene210			1	0	0	0	0	0	0	0	0	0	0	0	0	#DIV/0!	0.00909904
IG_gene2101			1	0	0	0	0	0	0	0	0	0	0	0	0	#DIV/0!	0.00909904
IG_gene2102			1	58	65	55	0	14	21	5.01797	4.77921	5.31583	0	0.827127	1.24664	7.28769	0.000165394
IG_gene2103			1	0	0	0	0	0	0	0	0	0	0	0	0	#DIV/0!	0.00909904
IG_gene2104			3	0	0	0	0	0	0	0	0	0	0	0	0	#DIV/0!	0.176283
IG_gene2107			1	2	0	0	0	0	0	0.173034	0	0	0	0	0	#DIV/0!	0.00909904
IG_gene2108			19	3	18	0	0	0	1	0.0136605	0.0696565	0	0	0	0.00312442	26.6664	0.036609
IG_gene2109			10	0	0	0	0	0	0	0	0	0	0	0	0	#DIV/0!	0.130143
IG_gene211			9	506	374	365	775	538	685	4.86417	3.05542	3.91975	4.91459	3.5317	4.51826	0.913209	0.728995
IG_gene2111			27	708	292	500	466	756	249	2.26866	0.795173	1.78984	0.985032	1.65425	0.547468	1.52308	0.382695
IG_gene2112			13	8	6	9	34	6	15	0.0532411	0.0339352	0.0669125	0.149267	0.0272679	0.0684969	0.628852	0.696651
IG_gene2113			4	522	854	378	789	831	700	11.2904	15.6979	9.13355	11.2576	12.274	10.3887	1.06491	0.883238
IG_gene2116			36	365	561	348	459	486	494	0.877184	1.14578	0.934297	0.727677	0.797587	0.814606	1.26386	0.441755
IG_gene2117			16	94	241	74	101	237	120	0.508286	1.10749	0.447013	0.360271	0.87513	0.44523	1.22739	0.70827
IG_gene2118			1	0	0	0	0	0	0	0	0	0	0	0	0	#DIV/0!	0.00909904
IG_gene212			12	994	1438	602	1789	2386	1383	7.16647	8.8109	4.84868	8.50859	11.7472	6.8417	0.768561	0.309509
IG_gene2120			8	0	0	0	0	0	0	0	0	0	0	0	0	#DIV/0!	0.135474
IG_gene2121			14	58	55	65	37	169	134	0.358427	0.288853	0.448738	0.150835	0.713186	0.568198	0.765259	0.892295
IG_gene2125			1	0	0	0	0	0	0	0	0	0	0	0	0	#DIV/0!	0.00909904
IG_gene2126			29	363	757	352	752	892	613	1.08295	1.91929	1.17315	1.47995	1.81723	1.25483	0.91726	0.766571
IG_gene2127			1	0	0	0	0	0	0	0	0	0	0	0	0	#DIV/0!	0.00909904
IG_gene2128			13	745	1444	841	1809	1707	1695	4.95808	8.16707	6.2526	7.94188	7.75772	7.74015	0.826704	0.304592
IG_gene2129			7	0	0	4	0	6	0	0	0	0.0552294	0	0.0506404	0	1.09062	0.135474
IG_gene213			4	1	15	3	8	0	0	0.0216292	0.275723	0.0724885	0.114145	0	0	3.24009	0.0470592
IG_gene2130			6	0	0	0	1	1	0	0	0	0	0.00951211	0.00984675	0	0	0.124509
IG_gene2131			7	35	39	10	98	27	51	0.432584	0.409646	0.138073	0.799018	0.227882	0.432509	0.671713	0.505808
IG_gene2132			1	0	0	0	0	0	0	0	0	0	0	0	0	#DIV/0!	0.00909904
IG_gene2133			1	0	0	0	0	0	0	0	0	0	0	0	0	#DIV/0!	0.00909904
IG_gene2134			1	1	0	0	1	1	1	0.0865168	0	0	0.0570727	0.0590805	0.059364	0.492925	0.00909904
IG_gene2136			1	0	0	0	0	0	0	0	0	0	0	0	0	#DIV/0!	0.00909904
IG_gene2137			2	0	1	0	1	0	0	0	0.0367631	0	0.0285363	0	0	1.28829	0.0457966
IG_gene2139			12	0	0	0	0	0	0	0	0	0	0	0	0	#DIV/0!	0.135474
IG_gene214			7	847	1332	655	370	270	394	10.4685	13.991	9.04381	3.0167	2.27882	3.34134	3.87911	0.000101881
IG_gene2140			13	1	2	0	0	0	1	0.00665514	0.0113117	0	0	0	0.00456646	3.93453	0.124883
IG_gene2141			26	1624	1844	1520	1885	1907	1754	5.40397	5.21471	5.65039	4.13777	4.33333	4.00478	1.30404	0.155048
IG_gene2142			1	0	0	0	0	0	0	0	0	0	0	0	0	#DIV/0!	0.00909904
IG_gene2144			12	5	0	0	0	0	16	0.0360487	0	0	0	0	0.079152	0.455436	0.468722
IG_gene2146			5	0	0	0	0	0	0	0	0	0	0	0	0	#DIV/0!	0.124883
IG_gene2147			2	0	0	0	0	0	0	0	0	0	0	0	0	#DIV/0!	0.0457966
IG_gene2148			1	4	0	0	0	0	1	0.346067	0	0	0	0	0.059364	5.82958	0.00909904
IG_gene2149			22	280	250	229	383	349	136	1.10112	0.835526	1.00605	0.993584	0.937232	0.366977	1.28066	0.379808
IG_gene215			7	508	742	347	460	535	470	6.27865	7.79378	4.79115	3.75049	4.51544	3.98587	1.53966	0.0773295
IG_gene2150			4	0	0	0	0	0	0	0	0	0	0	0	0	#DIV/0!	0.155048
IG_gene2151			35	670	702	662	1278	1013	903	1.65618	1.47473	1.82809	2.08397	1.70996	1.53159	0.931177	0.839917
IG_gene2152			1	0	0	0	0	0	0	0	0	0	0	0	0	#DIV/0!	0.00909904
IG_gene2153			9	53	126	111	182	239	202	0.509488	1.02937	1.19203	1.15414	1.56892	1.33239	0.673388	0.168531
IG_gene2154			3	0	0	0	0	0	0	0	0	0	0	0	0	#DIV/0!	0.176283
IG_gene2156			16	3	2	1	1	16	0	0.0162219	0.00919078	0.00604071	0.00356704	0.0590805	0	0.502069	0.467188
IG_gene2158			13	25	32	10	5	0	0	0.166378	0.180988	0.0743472	0.021951	0	0	19.2115	0.00909904
IG_gene216			33	6237	9287	6374	12083	11512	10555	16.3517	20.6921	18.6684	20.8973	20.6101	18.9875	0.920939	0.677491
IG_gene2161			7	0	0	0	0	0	0	0	0	0	0	0	0	#DIV/0!	0.135474
IG_gene2162			4	0	0	0	1	0	0	0	0	0	0.0142682	0	0	0	0.155048
IG_gene2163			36	27	47	15	14	19	14	0.0648876	0.0959926	0.0402714	0.0221949	0.0311814	0.023086	2.63073	0.0131228
IG_gene2164			38	432	503	387	283	178	200	0.983559	0.973256	0.984318	0.425041	0.276746	0.312442	2.89987	0.0032883
IG_gene2165			11	4	0	0	10	30	2	0.0314606	0	0	0.0518843	0.161129	0.0107934	0.140571	0.987447
IG_gene2166			2	0	0	0	0	0	0	0	0	0	0	0	0	#DIV/0!	0.0457966
IG_gene2168			12	882	1233	710	2051	1382	1748	6.35898	7.55482	5.71854	9.75467	6.8041	8.64735	0.778872	0.220755
IG_gene2169			7	0	0	0	0	0	0	0	0	0	0	0	0	#DIV/0!	0.135474
IG_gene217			9	7059	7468	6965	10870	8926	11371	67.858	61.0105	74.7974	68.9311	58.5947	75.0031	1.00561	0.980897
IG_gene2170			32	1158	1323	1179	1373	1734	1140	3.13083	3.03985	3.561	2.44877	3.20142	2.11484	1.25327	0.286507
IG_gene2171			1	0	0	0	0	0	0	0	0	0	0	0	0	#DIV/0!	0.00909904
IG_gene2173			8	1200	931	1294	1549	1858	2117	12.9775	8.55662	15.6334	11.0507	13.7214	15.7092	0.918139	0.700069
IG_gene2174			2	0	0	0	0	0	0	0	0	0	0	0	0	#DIV/0!	0.0457966
IG_gene2175			17	9	77	39	55	0	84	0.045803	0.333031	0.22173	0.184647	0	0.293328	1.25648	0.807421
IG_gene2179			11	0	0	0	0	1	0	0	0	0	0	0.00537096	0	0	0.130143
IG_gene218			4	43	43	163	43	264	132	0.930055	0.790407	3.93854	0.613531	3.89931	1.95901	0.874402	0.847316
IG_gene2180			12	0	1	0	1	1	5	0	0.00612719	0	0.00475606	0.00492338	0.024735	0.178041	0.135474
IG_gene2183			10	0	0	0	0	0	0	0	0	0	0	0	0	#DIV/0!	0.130143
IG_gene2184			11	1151	1522	930	2280	1433	1244	9.0528	10.1734	8.17143	11.8296	7.69658	6.71352	1.04413	0.807019
IG_gene2185			11	36	9	9	4	28	4	0.283146	0.0601579	0.0790784	0.0207537	0.150387	0.0215869	2.1916	0.400648
IG_gene2186			6	619	865	704	1183	1190	611	8.92565	10.6	11.3404	11.2528	11.7176	6.04523	1.06377	0.742101
IG_gene2187			3	0	0	0	0	0	0	0	0	0	0	0	0	#DIV/0!	0.176283
IG_gene2188			1	0	0	0	0	0	0	0	0	0	0	0	0	#DIV/0!	0.00909904
IG_gene219			4	213	124	278	430	498	500	4.60702	2.27931	6.71727	6.13531	7.35552	7.4205	0.650537	0.124509
IG_gene2190			6	788	810	825	798	934	678	11.3625	9.92605	13.2896	7.59067	9.19687	6.70813	1.47168	0.0568658
IG_gene2191			3	49	85	71	115	109	37	1.41311	2.08324	2.28742	2.18779	2.14659	0.732156	1.14156	0.630124
IG_gene2192			9	588	397	631	382	1264	954	5.65243	3.24333	6.77633	2.42242	8.29753	6.29258	0.921209	0.991367
IG_gene2193			12	1182	2231	1109	1794	1570	1527	8.5219	13.6698	8.9322	8.53237	7.7297	7.55406	1.30684	0.238625
IG_gene2194			28	1053	734	697	697	1315	760	3.25365	1.92744	2.40593	1.4207	2.77467	1.61131	1.3066	0.371303
IG_gene2195			7	7	0	9	0	0	0	0.0865168	0	0.124266	0	0	0	#DIV/0!	0.135474
IG_gene2196			1	0	0	0	0	0	0	0	0	0	0	0	0	#DIV/0!	0.00909904
IG_gene2197			1	0	0	0	0	0	0	0	0	0	0	0	0	#DIV/0!	0.00909904
IG_gene2199			12	0	0	1	0	2	0	0	0	0.00805428	0	0.00984675	0	0.817963	0.135474
IG_gene22			3	0	0	0	0	0	0	0	0	0	0	0	0	#DIV/0!	0.176283
IG_gene220			3	0	0	0	0	0	0	0	0	0	0	0	0	#DIV/0!	0.176283
IG_gene2200			4	0	0	0	0	0	0	0	0	0	0	0	0	#DIV/0!	0.155048
IG_gene2201			17	608	146	920	247	1203	905	3.09425	0.631461	5.23054	0.829233	4.18081	3.16026	1.0962	0.981525
IG_gene2202			5	54	47	115	6	206	45	0.934381	0.691147	2.22298	0.0684872	2.43412	0.534276	1.26726	0.383472
IG_gene2203			8	0	0	0	1	0	2	0	0	0	0.00713409	0	0.014841	0	0.135474
IG_gene2204			21	0	0	0	0	0	0	0	0	0	0	0	0	#DIV/0!	0.110731
IG_gene2205			4	0	0	0	0	0	0	0	0	0	0	0	0	#DIV/0!	0.155048
IG_gene2206			23	361	436	289	529	391	362	1.35794	1.3938	1.21445	1.31267	1.00437	0.934337	1.21985	0.509246
IG_gene2207			1	607	1074	384	1779	1053	963	52.5157	78.9672	37.1141	101.532	62.2118	57.1675	0.763188	0.372322
IG_gene2208			3	0	0	8	0	12	3	0	0	0.257737	0	0.236322	0.059364	0.871658	0.208375
IG_gene2209			26	1503	1732	1055	3557	4019	2962	5.00134	4.89798	3.92182	7.80798	9.13248	6.76293	0.583087	0.0134712
IG_gene221			5	778	1113	667	2104	869	1614	13.462	16.3669	12.8933	24.0162	10.2682	19.1627	0.799338	0.584209
IG_gene2210			2	691	712	640	1104	925	1128	29.8915	26.1754	30.9284	31.5041	27.3247	33.4813	0.942425	0.806567
IG_gene2211			12	649	643	711	740	1136	869	4.67912	3.93978	5.72659	3.51948	5.59295	4.29894	1.06965	0.805494
IG_gene2213			24	406	372	443	460	784	664	1.46358	1.13966	1.78402	1.09389	1.92996	1.6424	0.940208	0.897601
IG_gene2217			6	777	944	425	941	823	376	11.2039	11.5681	6.84614	8.9509	8.10388	3.72014	1.42567	0.21271
IG_gene2218			11	631	914	449	1349	1205	868	4.96292	6.10936	3.94513	6.99919	6.472	4.68436	0.827153	0.423583
IG_gene2219			6	1	0	0	0	0	0	0.0144195	0	0	0	0	0	#DIV/0!	0.124509
IG_gene222			14	0	0	0	0	0	0	0	0	0	0	0	0	#DIV/0!	0.123297
IG_gene2221			9	1039	1106	820	1842	1551	1241	9.98788	9.03556	8.80601	11.6809	10.1815	8.18563	0.926165	0.774387
IG_gene2223			18	171	157	133	413	448	260	0.821909	0.641312	0.714146	1.3095	1.47045	0.857479	0.598601	0.124883
IG_gene2224			4	0	0	0	0	0	0	0	0	0	0	0	0	#DIV/0!	0.155048
IG_gene2225			4	0	0	0	1	0	0	0	0	0	0.0142682	0	0	0	0.155048
IG_gene2226			57	2070	1653	2818	2064	3207	2472	3.14193	2.13226	4.77831	2.06663	3.32406	2.57452	1.26205	0.547287
IG_gene2227			1	13	3	8	0	30	0	1.12472	0.220579	0.773211	0	1.77242	0	1.19527	0.860233
IG_gene2228			2	0	0	0	0	0	0	0	0	0	0	0	0	#DIV/0!	0.0457966
IG_gene2229			29	3394	3525	3439	2811	3527	2818	10.1254	8.93724	11.4615	5.53211	7.18541	5.76854	1.6512	0.019961
IG_gene223			14	457	743	337	396	606	217	2.82415	3.90214	2.32654	1.61434	2.55734	0.920141	1.77792	0.0976384
IG_gene2231			12	0	0	0	0	0	0	0	0	0	0	0	0	#DIV/0!	0.135474
IG_gene2232			3	1	19	1	9	0	0	0.0288389	0.465666	0.0322171	0.171218	0	0	3.07632	0.0603705
IG_gene2233			1	129	308	101	269	336	416	11.1607	22.6461	9.76179	15.3526	19.851	24.6954	0.727367	0.209296
IG_gene2235			1	0	0	0	0	0	0	0	0	0	0	0	0	#DIV/0!	0.00909904
IG_gene2236			1	0	0	0	0	0	0	0	0	0	0	0	0	#DIV/0!	0.00909904
IG_gene2237			1	6	0	6	0	4	9	0.519101	0	0.579908	0	0.236322	0.534276	1.42618	0.00909904
IG_gene2239			20	122	93	154	186	277	179	0.527752	0.341897	0.744216	0.530776	0.818265	0.531307	0.85828	0.623707
IG_gene224			11	267	87	468	48	337	245	2.1	0.581526	4.11208	0.249044	1.81001	1.3222	2.0092	0.365478
IG_gene2240			13	0	0	0	0	0	0	0	0	0	0	0	0	#DIV/0!	0.124883
IG_gene2241			1	0	0	0	0	0	0	0	0	0	0	0	0	#DIV/0!	0.00909904
IG_gene2242			4	0	0	0	0	0	1	0	0	0	0	0	0.014841	0	0.155048
IG_gene2243			36	363	320	313	812	733	738	0.872377	0.653567	0.84033	1.28731	1.20294	1.21696	0.638289	0.111781
IG_gene2247			32	81	143	56	188	71	39	0.218996	0.32857	0.16914	0.335302	0.131085	0.0723498	1.33035	0.349316
IG_gene2248			1	0	0	0	0	0	0	0	0	0	0	0	0	#DIV/0!	0.00909904
IG_gene2249			5	0	0	0	0	0	0	0	0	0	0	0	0	#DIV/0!	0.124883
IG_gene225			34	810	1124	654	932	536	626	2.06113	2.43069	1.85912	1.56446	0.931387	1.093	1.76963	0.0512809
IG_gene2250			8	42	38	26	55	90	59	0.454213	0.34925	0.314117	0.392375	0.664656	0.437809	0.747625	0.423329
IG_gene2251			10	135	190	132	84	91	49	1.16798	1.397	1.2758	0.479411	0.537633	0.290883	2.93654	0.00909904
IG_gene2252			13	47	19	14	7	40	78	0.312791	0.107461	0.104086	0.0307314	0.181786	0.356184	0.921993	0.938595
IG_gene2253			9	41	3	5	0	9	0	0.394132	0.0245088	0.0536952	0	0.0590805	0	7.99479	0.0991827
IG_gene2254			25	7362	8422	6649	7603	9018	6512	25.4775	24.7695	25.7054	17.3569	21.3115	15.4631	1.40311	0.0906459
IG_gene2256			5	0	0	0	0	0	0	0	0	0	0	0	0	#DIV/0!	0.124883
IG_gene2257			5	0	0	0	0	0	0	0	0	0	0	0	0	#DIV/0!	0.124883
IG_gene2258			1	0	0	0	0	0	0	0	0	0	0	0	0	#DIV/0!	0.00909904
IG_gene2259			24	2962	2674	3604	4793	5204	4479	10.6776	8.19205	14.5138	11.3979	12.8106	11.0788	0.946048	0.755039
IG_gene226			13	677	517	712	232	475	232	4.50553	2.92408	5.29352	1.01853	2.15871	1.05942	3.00311	0.00909904
IG_gene2261			10	749	465	758	1148	1123	900	6.48011	3.41897	7.32617	6.55194	6.63474	5.34276	0.929615	0.706487
IG_gene2262			2	0	0	0	0	0	0	0	0	0	0	0	0	#DIV/0!	0.0457966
IG_gene2263			2	0	0	0	0	0	0	0	0	0	0	0	0	#DIV/0!	0.0457966
IG_gene2265			9	5682	6753	3861	4868	3574	3404	54.6209	55.1692	41.4634	30.87	23.4615	22.4528	1.96985	0.00909904
IG_gene2266			17	0	0	0	0	0	0	0	0	0	0	0	0	#DIV/0!	0.123297
IG_gene2267			27	970	1190	1028	1540	1087	1529	3.1082	3.2406	3.67991	3.25526	2.37854	3.36176	1.11485	0.629783
IG_gene2268			4	0	0	0	0	0	0	0	0	0	0	0	0	#DIV/0!	0.155048
IG_gene2269			11	77	38	95	181	131	60	0.605617	0.254	0.834716	0.939105	0.703595	0.323803	0.861597	0.758632
IG_gene227			3	127	95	154	231	330	359	3.66254	2.32833	4.96144	4.3946	6.49886	7.10389	0.608552	0.0883849
IG_gene2270			57	271	272	290	18	84	138	0.411334	0.350862	0.491735	0.018023	0.087066	0.143723	5.03967	0.00909904
IG_gene2271			40	3522	4011	3867	5667	5568	5376	7.6178	7.37285	9.34377	8.08577	8.22401	7.97852	1.0019	0.987447
IG_gene2272			13	668	134	1314	281	1398	954	4.44563	0.757886	9.76922	1.23365	6.35343	4.3564	1.25363	0.991153
IG_gene2273			2	0	0	0	0	0	0	0	0	0	0	0	0	#DIV/0!	0.0457966
IG_gene2274			2	0	0	0	0	0	0	0	0	0	0	0	0	#DIV/0!	0.0457966
IG_gene2275			2	0	0	0	0	0	0	0	0	0	0	0	0	#DIV/0!	0.0457966
IG_gene2276			15	1	0	6	0	1	32	0.00576779	0	0.0386605	0	0.0039387	0.126643	0.340234	0.981054
IG_gene2277			54	733	956	480	967	691	583	1.17439	1.30169	0.859123	1.02202	0.756012	0.640911	1.37878	0.317391
IG_gene2278			1	0	0	0	0	0	0	0	0	0	0	0	0	#DIV/0!	0.00909904
IG_gene228			11	461	626	311	424	316	530	3.62584	4.18431	2.7326	2.19989	1.69722	2.86026	1.56018	0.106358
IG_gene2281			1	0	0	0	0	0	0	0	0	0	0	0	0	#DIV/0!	0.00909904
IG_gene2284			18	0	0	0	0	0	0	0	0	0	0	0	0	#DIV/0!	0.124883
IG_gene2286			2	0	0	0	0	0	0	0	0	0	0	0	0	#DIV/0!	0.0457966
IG_gene2287			10	0	0	0	1	0	1	0	0	0	0.00570727	0	0.0059364	0	0.130143
IG_gene2289			26	21	10	10	1	1	0	0.0698789	0.0282793	0.0371736	0.0021951	0.00227233	0	30.293	0.0613127
IG_gene229			11	875	1796	1032	1927	1513	1923	6.88202	12.0048	9.06766	9.9981	8.12625	10.3779	0.980782	0.894386
IG_gene2290			3	0	0	0	0	0	0	0	0	0	0	0	0	#DIV/0!	0.176283
IG_gene2291			15	0	0	0	1	0	1	0	0	0	0.00380485	0	0.0039576	0	0.123297
IG_gene2292			8	1	0	0	0	0	0	0.0108146	0	0	0	0	0	#DIV/0!	0.135474
IG_gene2293			17	3	2	0	1	0	1	0.0152677	0.00865015	0	0.00335722	0	0.003492	3.49205	0.123297
IG_gene2294			4	0	1	0	0	0	0	0	0.0183816	0	0	0	0	#DIV/0!	0.155048
IG_gene2295			5	0	0	0	0	0	0	0	0	0	0	0	0	#DIV/0!	0.124883
IG_gene2296			17	0	1	0	1	1	1	0	0.00432507	0	0.00335722	0.00347532	0.003492	0.418912	0.123297
IG_gene2297			3	0	0	0	0	0	0	0	0	0	0	0	0	#DIV/0!	0.176283
IG_gene2298			9	0	0	0	0	0	0	0	0	0	0	0	0	#DIV/0!	0.124883
IG_gene230			6	989	1670	1267	1683	1798	1953	14.2608	20.4648	20.4095	16.0089	17.7045	19.323	1.03957	0.91451
IG_gene2301			6	1	2	1	1	0	4	0.0144195	0.0245088	0.0161086	0.00951211	0	0.039576	1.12118	0.124509
IG_gene2302			47	1902	2114	1600	1521	2145	1197	3.50117	3.30712	3.29026	1.84697	2.69633	1.51189	1.66775	0.0534095
IG_gene2303			5	0	0	0	0	0	0	0	0	0	0	0	0	#DIV/0!	0.124883
IG_gene2304			11	950	1418	857	1797	1881	1669	7.4719	9.4782	7.53002	9.3236	10.1028	9.00713	0.860961	0.431911
IG_gene2305			11	545	606	298	650	1123	336	4.28651	4.05063	2.61837	3.37248	6.03158	1.8133	0.976657	0.883064
IG_gene2306			2	0	0	0	0	0	0	0	0	0	0	0	0	#DIV/0!	0.0457966
IG_gene231			7	1561	2632	1786	2760	3036	2199	19.2932	27.6459	24.6599	22.5029	25.6241	18.6488	1.07223	0.79683
IG_gene2310			9	10	17	20	0	0	0	0.0961298	0.138883	0.214781	0	0	0	#DIV/0!	0.02689
IG_gene2311			5	0	0	2	1	0	0	0	0	0.0386605	0.0114145	0	0	3.38696	0.124883
IG_gene2312			26	2542	2118	3261	3109	4820	4254	8.45868	5.98956	12.1223	6.82458	10.9526	9.71286	0.966552	0.87086
IG_gene2313			2	0	0	0	0	0	0	0	0	0	0	0	0	#DIV/0!	0.0457966
IG_gene2314			13	1028	1063	897	1184	1069	693	6.84148	6.01219	6.66894	5.198	4.85824	3.16456	1.47666	0.0893631
IG_gene2315			2	0	0	0	0	0	0	0	0	0	0	0	0	#DIV/0!	0.0457966
IG_gene2316			1	0	0	0	0	0	0	0	0	0	0	0	0	#DIV/0!	0.00909904
IG_gene2317			1	0	0	0	0	0	0	0	0	0	0	0	0	#DIV/0!	0.00909904
IG_gene2319			20	1	0	0	0	0	0	0.00432584	0	0	0	0	0	#DIV/0!	0.110731
IG_gene232			7	4946	4756	4455	6083	6809	6874	61.1303	49.9558	61.5117	49.5962	57.4685	58.2954	1.04377	0.878482
IG_gene2320			11	590	756	438	809	727	607	4.64045	5.05326	3.84848	4.19744	3.90468	3.27581	1.19022	0.420317
IG_gene2321			10	0	0	0	0	0	0	0	0	0	0	0	0	#DIV/0!	0.130143
IG_gene2322			18	619	772	555	273	150	215	2.97522	3.15346	2.98008	0.865602	0.492338	0.70907	4.40673	8.30672e-05
IG_gene2323			10	363	567	341	1037	897	861	3.14056	4.16894	3.29581	5.91844	5.29952	5.11124	0.649469	0.0457966
IG_gene2324			3	15	10	45	37	80	47	0.432584	0.245088	1.44977	0.703896	1.57548	0.930035	0.662876	0.266291
IG_gene2325			18	0	0	0	0	1	0	0	0	0	0	0.00328225	0	0	0.124883
IG_gene2326			19	0	0	0	0	0	0	0	0	0	0	0	0	#DIV/0!	0.123297
IG_gene2327			3	0	0	1	0	1	0	0	0	0.0322171	0	0.0196935	0	1.63593	0.176283
IG_gene233			5	0	0	0	1	0	0	0	0	0	0.0114145	0	0	0	0.124883
IG_gene2331			11	1464	1743	1214	2809	2742	2168	11.5146	11.6506	10.6668	14.5743	14.7272	11.7001	0.825139	0.273141
IG_gene2332			2	7	32	14	15	33	53	0.302809	1.17642	0.67656	0.428045	0.974828	1.57315	0.724387	0.715344
IG_gene2333			28	116	51	149	8	83	33	0.358427	0.133923	0.514323	0.0163065	0.175131	0.0699647	3.85104	0.0380946
IG_gene2334			5	0	0	0	0	0	0	0	0	0	0	0	0	#DIV/0!	0.124883
IG_gene2335			20	123	177	104	109	158	186	0.532078	0.650707	0.502587	0.311046	0.466736	0.552085	1.26732	0.523934
IG_gene2336			7	0	0	0	0	0	0	0	0	0	0	0	0	#DIV/0!	0.135474
IG_gene2337			12	0	0	0	0	1	0	0	0	0	0	0.00492338	0	0	0.135474
IG_gene2338			17	596	998	527	931	1109	735	3.03318	4.31642	2.99619	3.12557	3.85413	2.56662	1.08375	0.784691
IG_gene2339			33	15632	28706	15097	17922	12571	12602	40.9827	63.9589	44.2165	30.9957	22.5061	22.6698	1.95819	0.0139618
IG_gene234			1	0	0	0	0	0	0	0	0	0	0	0	0	#DIV/0!	0.00909904
IG_gene2343			30	50	112	58	175	105	173	0.144195	0.274498	0.186859	0.332924	0.206782	0.342332	0.686537	0.218163
IG_gene2344			69	3639	6839	3747	9146	8403	9214	4.56282	7.28763	5.24859	7.56503	7.19498	7.92724	0.753685	0.148406
IG_gene2345			5	1254	2018	1275	1950	1480	2008	21.6984	29.6752	24.6461	22.2583	17.4878	23.8406	1.19553	0.417009
IG_gene2346			4	1882	2806	1102	2426	1837	1933	40.7061	51.5787	26.6275	34.6146	27.1327	28.6876	1.31489	0.349191
IG_gene2347			7	478	333	508	435	739	723	5.90786	3.49775	7.01413	3.54666	6.23721	6.13145	1.03169	0.95782
IG_gene2349			11	59	111	61	247	138	128	0.464045	0.741947	0.535976	1.28154	0.741192	0.690781	0.64196	0.24654
IG_gene2350			23	2581	2295	2697	3367	3409	3711	9.70869	7.33664	11.3334	8.35495	8.75676	9.57825	1.06327	0.854315
IG_gene2351			10	3309	4085	2157	3369	2984	3578	28.6284	30.0355	20.8477	19.2278	17.6296	21.2404	1.36858	0.135474
IG_gene2352			35	1489	1634	1182	2132	2604	2062	3.68067	3.43263	3.26405	3.47654	4.39559	3.49739	0.912735	0.718338
IG_gene2353			4	192	494	146	587	503	203	4.15281	9.08049	3.52777	8.37542	7.42937	3.01272	0.890717	0.817037
IG_gene2354			4	0	0	0	0	0	0	0	0	0	0	0	0	#DIV/0!	0.155048
IG_gene2355			13	99	131	62	112	288	80	0.658859	0.740919	0.460953	0.491703	1.30886	0.365317	0.85911	0.980897
IG_gene2356			7	1	0	0	3	0	1	0.0123595	0	0	0.0244597	0	0.00848057	0.37521	0.135474
IG_gene2357			9	830	833	450	1807	1679	1501	7.97877	6.80526	4.83257	11.4589	11.0218	9.90059	0.6058	0.0310999
IG_gene2358			9	132	187	116	309	310	166	1.26891	1.52771	1.24573	1.9595	2.035	1.09494	0.794265	0.557966
IG_gene2359			15	49	129	44	113	111	75	0.282621	0.632326	0.283511	0.429948	0.437196	0.29682	1.02964	0.952321
IG_gene236			7	2094	1623	2029	2283	3591	2358	25.8809	17.0476	28.0151	18.6138	30.3083	19.9972	1.02937	0.927862
IG_gene2361			17	1851	1936	1154	2631	2709	1964	9.42015	8.37334	6.56092	8.83284	9.41465	6.85828	0.970072	0.90403
IG_gene2364			23	1705	1722	1554	1862	1815	1899	6.41353	5.50488	6.53027	4.62041	4.66222	4.9014	1.30067	0.17098
IG_gene2365			3	0	0	0	0	0	0	0	0	0	0	0	0	#DIV/0!	0.176283
IG_gene2366			16	14	35	27	0	4	66	0.0757022	0.160839	0.163099	0	0.0147701	0.244876	1.53917	0.348241
IG_gene2367			14	1	0	0	0	0	1	0.00617977	0	0	0	0	0.00424028	1.4574	0.123297
IG_gene2368			1	0	0	0	0	0	0	0	0	0	0	0	0	#DIV/0!	0.00909904
IG_gene2369			3	0	0	0	0	0	0	0	0	0	0	0	0	#DIV/0!	0.176283
IG_gene237			13	310	475	134	220	333	293	2.06309	2.68654	0.996253	0.965845	1.51337	1.33797	1.50527	0.379062
IG_gene2371			20	6	0	2	8	2	2	0.025955	0	0.00966514	0.0228291	0.00590805	0.0059364	1.0273	0.110731
IG_gene2372			8	427	502	253	887	958	521	4.61783	4.61377	3.0566	6.32793	7.07489	3.86608	0.71158	0.227397
IG_gene2373			10	165	213	185	127	317	279	1.42753	1.56611	1.78805	0.724823	1.87285	1.65625	1.12406	0.640236
IG_gene2374			5	67	85	71	129	99	80	1.15932	1.24995	1.37245	1.47248	1.16979	0.949823	1.05279	0.851477
IG_gene2377			18	1	0	3	0	0	2	0.00480649	0	0.0161086	0	0	0.006596	3.17087	0.124883
IG_gene2378			46	8318	8856	6300	9266	9100	7982	15.6445	14.1554	13.237	11.4964	11.6877	10.3009	1.28526	0.154663
IG_gene2379			6	2122	2259	1484	3119	3148	2352	30.5981	27.6826	23.9051	29.6683	30.9976	23.2707	0.979143	0.947458
IG_gene238			29	603	655	508	698	500	437	1.79895	1.66068	1.69307	1.37368	1.01863	0.894554	1.56766	0.124883
IG_gene2380			28	2165	3120	1310	3412	3588	2479	6.6896	8.19293	4.5219	6.95471	7.57074	5.25583	0.980949	0.90639
IG_gene2381			5	1	0	0	0	0	0	0.0173034	0	0	0	0	0	#DIV/0!	0.124883
IG_gene2382			37	967	1181	698	1729	1585	1582	2.26113	2.34688	1.82332	2.66699	2.53088	2.53821	0.831341	0.38723
IG_gene2383			7	710	1040	432	1225	729	1029	8.77527	10.9239	5.96477	9.98772	6.15281	8.7265	1.03205	0.952193
IG_gene2384			6	0	0	0	0	5	0	0	0	0	0	0.0492338	0	0	0.124509
IG_gene2385			1	0	0	0	0	0	0	0	0	0	0	0	0	#DIV/0!	0.00909904
IG_gene2386			17	2303	3338	2063	3786	3562	2570	11.7205	14.4371	11.7289	12.7104	12.3791	8.97443	1.11222	0.617004
IG_gene239			20	270	374	195	575	496	307	1.16798	1.37494	0.942351	1.64084	1.4652	0.911237	0.867571	0.736125
IG_gene2390			14	2907	3621	2254	5759	3891	4554	17.9646	19.017	15.5609	23.4773	16.4202	19.3102	0.887427	0.615108
IG_gene2391			15	2	2	1	0	0	0	0.0115356	0.0098035	0.00644342	0	0	0	#DIV/0!	0.123297
IG_gene2392			2	0	0	2	0	0	0	0	0	0.0966514	0	0	0	#DIV/0!	0.0457966
IG_gene2396			36	2819	2313	1916	3123	4085	3258	6.77474	4.72406	5.144	4.95106	6.704	5.37244	0.977408	0.924507
IG_gene2397			2	106	127	106	184	200	169	4.58539	4.66892	5.12252	5.25069	5.90805	5.01626	0.888831	0.575643
IG_gene2398			31	2	6	0	2	2	1	0.00558173	0.0142309	0	0.00368211	0.00381165	0.00191497	2.10577	0.104403
IG_gene24			3	0	0	0	0	0	0	0	0	0	0	0	0	#DIV/0!	0.176283
IG_gene240			4	139	122	100	216	191	210	3.00646	2.24255	2.41628	3.08193	2.82109	3.11661	0.849846	0.446339
IG_gene2400			9	667	623	909	1288	1378	914	6.41185	5.08965	9.76179	8.16774	9.04588	6.02874	0.914851	0.704786
IG_gene2401			1	0	0	0	0	0	0	0	0	0	0	0	0	#DIV/0!	0.00909904
IG_gene2402			17	131	186	216	324	352	154	0.666688	0.804464	1.22804	1.08774	1.22331	0.537768	0.947478	0.957418
IG_gene2403			11	139	211	147	220	221	281	1.09326	1.41037	1.29161	1.14145	1.18698	1.51648	0.98708	0.978465
IG_gene2404			1	0	0	0	0	0	0	0	0	0	0	0	0	#DIV/0!	0.00909904
IG_gene2405			11	832	677	508	1392	1302	555	6.54381	4.52521	4.46354	7.22229	6.99298	2.99518	0.902507	0.91451
IG_gene2408			13	456	421	512	3992	4869	4320	3.03474	2.38112	3.80658	17.5257	22.1279	19.7271	0.15531	5.39324e-06
IG_gene241			1	0	0	0	0	0	0	0	0	0	0	0	0	#DIV/0!	0.00909904
IG_gene2410			10	456	328	347	483	593	291	3.94516	2.41166	3.3538	2.75661	3.50347	1.72749	1.21572	0.483171
IG_gene2411			6	0	2	0	0	0	0	0	0.0245088	0	0	0	0	#DIV/0!	0.124509
IG_gene2412			11	0	0	1	0	0	0	0	0	0.00878649	0	0	0	#DIV/0!	0.130143
IG_gene2413			6	204	217	217	178	366	242	2.94157	2.6592	3.49556	1.69316	3.60391	2.39435	1.18266	0.483393
IG_gene2414			4	642	814	573	1075	991	1199	13.8859	14.9626	13.8453	15.3383	14.6372	17.7943	0.893741	0.579434
IG_gene2415			2	0	0	0	0	0	0	0	0	0	0	0	0	#DIV/0!	0.0457966
IG_gene2418			14	7509	8069	6140	6658	12346	6007	46.4039	42.3774	42.3885	27.1421	52.1006	25.4714	1.25265	0.305181
IG_gene2419			16	656	545	960	267	533	300	3.54719	2.50449	5.79908	0.9524	1.96812	1.11307	2.93801	0.00936356
IG_gene242			1	0	0	0	0	0	0	0	0	0	0	0	0	#DIV/0!	0.00909904
IG_gene2420			25	5158	5826	3670	8194	7681	7638	17.8501	17.1346	14.1884	18.7061	18.1519	18.1369	0.894139	0.549509
IG_gene2421			18	181	274	161	134	225	101	0.869974	1.11923	0.864493	0.424874	0.738506	0.333098	1.90694	0.06726
IG_gene2422			24	381	607	171	722	327	356	1.37345	1.8596	0.688641	1.71694	0.804972	0.880565	1.1526	0.812751
IG_gene2423			18	7859	8905	5246	12622	10816	8409	37.7742	36.3751	28.1685	40.0206	35.5008	27.7329	0.99093	0.984499
IG_gene2424			5	1	2	0	0	0	1	0.0173034	0.0294105	0	0	0	0.0118728	3.93453	0.124883
IG_gene2425			1	232	250	221	244	185	521	20.0719	18.3816	21.36	13.9257	10.9299	30.9286	1.07223	0.630783
IG_gene2426			3	0	0	0	0	0	0	0	0	0	0	0	0	#DIV/0!	0.176283
IG_gene2427			12	1671	1772	1685	2000	2443	2327	12.0475	10.8574	13.5715	9.51211	12.0278	11.5117	1.10362	0.633705
IG_gene2428			8	0	0	0	0	0	0	0	0	0	0	0	0	#DIV/0!	0.135474
IG_gene2429			25	2086	3162	1154	4447	2942	2596	7.21896	9.2996	4.46143	10.1521	6.95259	6.16435	0.901627	0.699688
IG_gene243			10	205	293	223	467	360	246	1.77359	2.15432	2.15533	2.66529	2.1269	1.46035	0.972922	0.995985
IG_gene2431			1	0	0	0	0	0	0	0	0	0	0	0	0	#DIV/0!	0.00909904
IG_gene2432			2	0	0	0	1	0	0	0	0	0	0.0285363	0	0	0	0.0457966
IG_gene2434			1	0	0	0	0	0	0	0	0	0	0	0	0	#DIV/0!	0.00909904
IG_gene2437			1	155	137	93	299	354	177	13.4101	10.0731	8.98858	17.0647	20.9145	10.5074	0.669705	0.142849
IG_gene2440			1	0	0	0	0	0	0	0	0	0	0	0	0	#DIV/0!	0.00909904
IG_gene2441			7	300	654	391	563	717	509	3.70786	6.86945	5.39867	4.59027	6.05153	4.31661	1.06803	0.888228
IG_gene2447			2	0	0	0	0	0	0	0	0	0	0	0	0	#DIV/0!	0.0457966
IG_gene2449			4	0	0	0	0	0	0	0	0	0	0	0	0	#DIV/0!	0.155048
IG_gene245			3	1	17	2	18	21	7	0.0288389	0.416649	0.0644342	0.342436	0.413564	0.138516	0.570054	0.774387
IG_gene2453			5	3	0	1	0	0	0	0.0519101	0	0.0193303	0	0	0	#DIV/0!	0.124883
IG_gene2454			4	7	48	2	17	1	29	0.151404	0.882315	0.0483257	0.242559	0.0147701	0.430389	1.57339	0.514008
IG_gene2455			2	2038	2969	1317	2246	1476	2121	88.1606	109.15	63.6449	64.0926	43.6014	62.9555	1.52919	0.123297
IG_gene2457			14	1	5	1	0	2	16	0.00617977	0.0262594	0.00690367	0	0.00844007	0.0678445	0.515737	0.469852
IG_gene246			2	0	0	0	0	0	0	0	0	0	0	0	0	#DIV/0!	0.0457966
IG_gene2460			1	0	0	0	0	0	0	0	0	0	0	0	0	#DIV/0!	0.00909904
IG_gene2462			9	980	1058	846	1046	1088	729	9.42072	8.64342	9.08523	6.63311	7.14218	4.80848	1.46092	0.0705474
IG_gene247			3	0	0	0	0	0	0	0	0	0	0	0	0	#DIV/0!	0.176283
IG_gene2471			1	0	0	0	0	0	0	0	0	0	0	0	0	#DIV/0!	0.00909904
IG_gene2473			22	476	256	603	468	696	687	1.87191	0.855578	2.64913	1.21409	1.86909	1.85377	1.08905	0.995774
IG_gene2474			15	2	0	12	7	1	13	0.0115356	0	0.0773211	0.0266339	0.0039387	0.0514488	1.08334	0.183733
IG_gene2476			15	8744	8566	7776	10480	10750	11814	50.4335	41.9884	50.1041	39.8748	42.341	46.7551	1.1051	0.670647
IG_gene248			2	0	0	0	0	0	0	0	0	0	0	0	0	#DIV/0!	0.0457966
IG_gene2480			2	0	0	0	0	0	0	0	0	0	0	0	0	#DIV/0!	0.0457966
IG_gene2481			21	382	384	296	615	350	437	1.57378	1.34448	1.36232	1.67141	0.984675	1.23534	1.1	0.733276
IG_gene2482			20	0	0	0	0	0	0	0	0	0	0	0	0	#DIV/0!	0.110731
IG_gene2483			26	3679	5825	3654	5938	4739	4470	12.2421	16.4727	13.5832	13.0345	10.7686	10.206	1.24373	0.259431
IG_gene2484			5	6855	7367	5047	8888	9743	7471	118.614	108.334	97.5599	101.452	115.124	88.7016	1.06299	0.80772
IG_gene2485			3	0	0	0	0	0	0	0	0	0	0	0	0	#DIV/0!	0.176283
IG_gene2486			2	340	485	206	433	275	468	14.7079	17.8301	9.95509	12.3562	8.12357	13.8912	1.23631	0.451154
IG_gene2488			8	0	0	0	0	0	0	0	0	0	0	0	0	#DIV/0!	0.135474
IG_gene2489			7	1	0	0	0	0	0	0.0123595	0	0	0	0	0	#DIV/0!	0.135474
IG_gene249			2	0	0	0	0	0	0	0	0	0	0	0	0	#DIV/0!	0.0457966
IG_gene2492			22	5525	9509	6498	7235	9387	9476	21.7275	31.7801	28.5473	18.7691	25.2086	25.5697	1.17984	0.486032
IG_gene2494			9	264	370	186	536	383	278	2.53783	3.02275	1.99746	3.399	2.5142	1.83369	0.975622	0.983969
IG_gene2496			11	7819	9856	8110	17738	10629	19056	61.4977	65.8795	71.2584	92.0323	57.0879	102.84	0.788361	0.436947
IG_gene2497			4	0	1	0	0	0	0	0	0.0183816	0	0	0	0	#DIV/0!	0.155048
IG_gene25			2	0	0	0	0	0	0	0	0	0	0	0	0	#DIV/0!	0.0457966
IG_gene250			22	8	13	15	23	17	17	0.0314606	0.0434473	0.0658987	0.0596669	0.0456531	0.0458722	0.931309	0.927044
IG_gene2502			1	0	0	0	0	0	0	0	0	0	0	0	0	#DIV/0!	0.00909904
IG_gene2503			1	0	0	0	0	0	0	0	0	0	0	0	0	#DIV/0!	0.00909904
IG_gene2506			32	436	941	512	678	1136	625	1.17879	2.16213	1.54642	1.20923	2.09736	1.15945	1.09434	0.808185
IG_gene2507			3	77	55	27	74	162	36	2.2206	1.34798	0.869862	1.40779	3.19035	0.712368	0.835785	0.915809
IG_gene2508			8	272	501	275	582	545	753	2.94157	4.60458	3.32239	4.15204	4.02486	5.58763	0.789605	0.33307
IG_gene251			20	266	404	197	525	413	315	1.15067	1.48523	0.952016	1.49816	1.22001	0.934982	0.982143	0.96927
IG_gene2510			17	1535	1137	1750	1866	3911	2584	7.81196	4.91761	9.94941	6.26457	13.592	9.02332	0.785286	0.483171
IG_gene2511			14	0	0	0	1	0	1	0	0	0	0.00407662	0	0.00424028	0	0.123297
IG_gene2513			4	0	0	0	0	0	0	0	0	0	0	0	0	#DIV/0!	0.155048
IG_gene2514			9	0	0	0	14	1	0	0	0	0	0.0887797	0.0065645	0	0	0.319661
IG_gene2515			3	4	18	9	30	14	17	0.115356	0.441158	0.289954	0.570727	0.275709	0.336396	0.715628	0.849982
IG_gene2516			36	3800	4077	3961	7247	7050	7367	9.13233	8.32685	10.6343	11.489	11.5699	12.1482	0.797949	0.189222
IG_gene2518			1	0	0	0	0	0	0	0	0	0	0	0	0	#DIV/0!	0.00909904
IG_gene2519			13	0	0	0	0	2	0	0	0	0	0	0.00908931	0	0	0.124883
IG_gene252			4	137	138	94	225	211	234	2.9632	2.53666	2.27131	3.21034	3.1165	3.47279	0.793006	0.239434
IG_gene2520			45	2080	3905	2358	5629	3634	6142	3.999	6.38045	5.06453	7.13916	4.77108	8.10252	0.771706	0.315168
IG_gene2521			9	109	167	71	191	251	248	1.04781	1.36432	0.762472	1.21121	1.64769	1.63581	0.706299	0.214741
IG_gene2522			2	0	0	0	0	0	0	0	0	0	0	0	0	#DIV/0!	0.0457966
IG_gene2523			1	0	0	0	0	0	0	0	0	0	0	0	0	#DIV/0!	0.00909904
IG_gene2524			4	1590	2733	1395	4850	3441	2333	34.3904	50.2368	33.7072	69.2006	50.824	34.624	0.765182	0.393172
IG_gene2525			4	0	0	0	0	0	0	0	0	0	0	0	0	#DIV/0!	0.155048
IG_gene2526			2	0	0	0	0	0	0	0	0	0	0	0	0	#DIV/0!	0.0457966
IG_gene2527			2	0	0	0	0	0	0	0	0	0	0	0	0	#DIV/0!	0.0457966
IG_gene2528			1	0	0	0	0	0	0	0	0	0	0	0	0	#DIV/0!	0.00909904
IG_gene2529			1	0	0	0	0	0	0	0	0	0	0	0	0	#DIV/0!	0.00909904
IG_gene253			16	20	4	65	0	0	11	0.108146	0.0183816	0.392646	0	0	0.0408127	12.7209	0.0503608
IG_gene2530			5	0	0	0	0	0	0	0	0	0	0	0	0	#DIV/0!	0.124883
IG_gene2531			11	45	181	26	219	77	123	0.353932	1.20984	0.228449	1.13627	0.413564	0.663797	0.809632	0.510854
IG_gene2532			5	270	117	146	259	323	183	4.67191	1.72051	2.82222	2.95637	3.8166	2.17272	1.03007	0.956289
IG_gene2534			2	0	0	0	0	0	0	0	0	0	0	0	0	#DIV/0!	0.0457966
IG_gene2535			4	125	127	113	172	179	213	2.70365	2.33446	2.7304	2.45413	2.64385	3.16113	0.940599	0.819703
IG_gene2536			16	159	202	126	341	265	225	0.85976	0.928269	0.76113	1.21636	0.978521	0.834806	0.841393	0.618124
IG_gene2537			4	216	234	194	352	323	489	4.67191	4.30129	4.68759	5.0224	4.77075	7.25724	0.801201	0.337832
IG_gene2538			8	176	321	161	299	241	183	1.90337	2.95024	1.94511	2.13309	1.7798	1.35795	1.28987	0.394838
IG_gene2539			25	18	11	14	20	40	11	0.0622921	0.0323516	0.0541248	0.0456581	0.0945288	0.0261201	0.89454	0.984734
IG_gene2540			5	350	842	243	804	487	419	6.05617	12.3818	4.69726	9.17729	5.75444	4.9747	1.1622	0.812786
IG_gene2541			7	329	376	273	748	536	329	4.06629	3.94941	3.7694	6.09862	4.52388	2.79011	0.878658	0.814866
IG_gene2542			20	4844	3836	5974	1865	2226	1926	20.9544	14.1023	28.8698	5.32203	6.57566	5.71675	3.62921	0.000399276
IG_gene2543			17	1768	3453	1516	4564	3633	4079	8.99774	14.9345	8.61903	15.3223	12.6259	14.2439	0.771502	0.184966
IG_gene2544			17	1769	2077	1801	2758	3789	1989	9.00283	8.98318	10.2394	9.2592	13.168	6.94558	0.960936	0.981866
IG_gene2546			2	0	0	0	0	0	0	0	0	0	0	0	0	#DIV/0!	0.0457966
IG_gene2547			18	4051	6206	3488	7548	6217	6186	19.4711	25.3502	18.7289	23.9325	20.4058	20.4014	0.981627	0.924492
IG_gene2548			2	0	0	0	0	0	0	0	0	0	0	0	0	#DIV/0!	0.0457966
IG_gene2549			5	1712	1683	1304	3116	2882	3154	29.6233	24.7489	25.2067	35.5677	34.054	37.4468	0.743253	0.124509
IG_gene2550			25	4187	5505	2962	8123	6073	7662	14.4898	16.1905	11.4513	18.5441	14.3518	18.1939	0.824658	0.334577
IG_gene2551			35	762	715	1007	537	864	756	1.88359	1.50204	2.7808	0.875658	1.45844	1.28226	1.70515	0.122999
IG_gene2555			1	0	0	0	0	0	0	0	0	0	0	0	0	#DIV/0!	0.00909904
IG_gene2558			2	0	0	0	0	0	0	0	0	0	0	0	0	#DIV/0!	0.0457966
IG_gene2559			14	4	11	1	30	0	1	0.0247191	0.0577706	0.00690367	0.122299	0	0.00424028	0.70645	0.939471
IG_gene256			2	0	0	0	0	0	0	0	0	0	0	0	0	#DIV/0!	0.0457966
IG_gene2560			10	78	31	154	21	225	1	0.674831	0.227931	1.48843	0.119853	1.32931	0.0059364	1.64332	0.264044
IG_gene2562			6	0	0	1	1	0	0	0	0	0.0161086	0.00951211	0	0	1.69348	0.124509
IG_gene2563			42	2825	2349	3640	2611	4388	3514	5.81928	4.11222	8.37645	3.54802	6.17251	4.96679	1.24652	0.514761
IG_gene2564			6	224	230	165	488	258	620	3.22996	2.81851	2.65791	4.64191	2.54046	6.13428	0.653796	0.213058
IG_gene2565			4	0	0	0	0	0	0	0	0	0	0	0	0	#DIV/0!	0.155048
IG_gene2566			1	0	0	1	0	0	0	0	0	0.0966514	0	0	0	#DIV/0!	0.00909904
IG_gene2567			28	740	693	879	474	546	666	2.28651	1.81978	3.03416	0.966159	1.15207	1.41201	2.02265	0.0304304
IG_gene2568			8	0	0	0	0	0	0	0	0	0	0	0	0	#DIV/0!	0.135474
IG_gene2569			30	2243	2802	2157	3592	3195	3581	6.46857	6.86735	6.94923	6.8335	6.29207	7.08608	1.00364	0.984734
IG_gene257			11	6954	8066	7486	7851	7687	13112	54.6943	53.9148	65.7756	40.7343	41.2865	70.7618	1.14139	0.566567
IG_gene2570			18	4934	6392	5621	7203	5264	9228	23.7152	26.11	30.1821	22.8386	17.2778	30.4339	1.13405	0.566567
IG_gene2571			14	1816	1783	1706	1697	1538	1815	11.2225	9.3641	11.7777	6.91802	6.49042	7.69611	1.53352	0.034155
IG_gene2572			1	0	0	0	0	0	0	0	0	0	0	0	0	#DIV/0!	0.00909904
IG_gene2573			3	2	0	0	0	0	0	0.0576779	0	0	0	0	0	#DIV/0!	0.176283
IG_gene2574			4	0	0	0	0	0	0	0	0	0	0	0	0	#DIV/0!	0.155048
IG_gene2575			2	601	162	850	277	1462	681	25.9983	5.95563	41.0768	7.90457	43.1878	20.2134	1.02419	0.976904
IG_gene2577			14	197	226	82	206	192	188	1.21741	1.18692	0.566101	0.839784	0.810247	0.797173	1.21381	0.737695
IG_gene2579			1	0	0	0	0	0	0	0	0	0	0	0	0	#DIV/0!	0.00909904
IG_gene258			22	6782	9253	4635	16464	12572	13814	26.6708	30.9245	20.3627	42.7111	33.7618	37.2752	0.685356	0.0897217
IG_gene2580			12	4324	5972	3095	8153	7307	6882	31.1749	36.5916	24.928	38.7761	35.9751	34.0452	0.851999	0.444473
IG_gene2581			60	2357	1303	2209	1261	2277	1831	3.39867	1.59675	3.55838	1.19948	2.24211	1.81159	1.62831	0.182905
IG_gene2583			11	458	599	215	1146	685	419	3.60224	4.00384	1.88909	5.94594	3.6791	2.26123	0.798836	0.628967
IG_gene2584			16	0	0	1	0	21	0	0	0	0.00604071	0	0.0775432	0	0.0779013	0.736726
IG_gene2585			2	0	0	0	0	0	0	0	0	0	0	0	0	#DIV/0!	0.0457966
IG_gene2588			1	0	0	0	0	0	0	0	0	0	0	0	0	#DIV/0!	0.00909904
IG_gene2589			42	7938	5831	5743	5099	8530	5436	16.3517	10.2079	13.2159	6.9289	11.999	7.68339	1.49469	0.110731
IG_gene259			1	0	0	0	0	0	0	0	0	0	0	0	0	#DIV/0!	0.00909904
IG_gene2590			3	912	979	717	1414	1194	1154	26.3011	23.9941	23.0997	26.9003	23.514	22.8353	1.00198	0.990397
IG_gene2591			5	2816	1484	5048	2348	6308	5337	48.7262	21.8226	97.5792	26.8013	74.536	63.3651	1.0208	0.918857
IG_gene2593			5	683	797	486	1216	820	965	11.8182	11.7201	9.39451	13.8801	9.6892	11.4572	0.940224	0.812786
IG_gene2594			14	289	199	264	129	310	444	1.78595	1.04512	1.82257	0.525884	1.30821	1.88269	1.25206	0.50954
IG_gene2595			6	0	0	0	0	0	0	0	0	0	0	0	0	#DIV/0!	0.124509
IG_gene2597			6	1809	2063	1039	2439	2696	1802	26.0848	25.2808	16.7368	23.2	26.5468	17.829	1.00779	0.995774
IG_gene2598			19	7	21	4	21	38	23	0.0318746	0.0812659	0.0203477	0.0630803	0.118161	0.0718616	0.527406	0.264044
IG_gene2599			3	0	0	0	0	0	0	0	0	0	0	0	0	#DIV/0!	0.176283
IG_gene26			13	256	431	371	147	230	169	1.70371	2.43768	2.75828	0.64536	1.04527	0.771732	2.80205	0.00904065
IG_gene2600			3	120	236	84	256	182	136	3.46067	5.78407	2.70624	4.8702	3.58422	2.69117	1.07226	0.905013
IG_gene2601			9	0	0	1	0	1	1	0	0	0.010739	0	0.0065645	0.006596	0.816006	0.124883
IG_gene2602			7	85	112	23	193	147	56	1.05056	1.17642	0.317569	1.57358	1.24069	0.474912	0.773613	0.648531
IG_gene2603			11	2517	3736	2264	1748	1440	1974	19.7966	24.9722	19.8926	9.06937	7.73418	10.6531	2.35503	0.00131982
IG_gene2606			16	1282	2193	1086	1990	1845	1679	6.93216	10.0777	6.56021	7.09842	6.81272	6.22951	1.17027	0.544827
IG_gene2607			14	9768	10430	5559	10031	13333	8963	60.364	54.7771	38.3775	40.8926	56.2657	38.0057	1.13579	0.65855
IG_gene2608			1	0	0	0	0	0	0	0	0	0	0	0	0	#DIV/0!	0.00909904
IG_gene2609			12	4130	6210	4083	11430	6652	10763	29.7762	38.0498	32.8856	54.3617	32.7503	53.2445	0.717542	0.187033
IG_gene261			1	0	0	0	0	0	0	0	0	0	0	0	0	#DIV/0!	0.00909904
IG_gene2610			8	1940	1791	1279	1618	1909	825	20.9803	16.4607	15.4521	11.543	14.0981	6.12191	1.66525	0.0609564
IG_gene2611			26	1612	2324	1549	1304	987	1090	5.36404	6.57212	5.75819	2.86241	2.24279	2.48872	2.33007	0.00168579
IG_gene2612			1	0	0	0	0	0	1	0	0	0	0	0	0.059364	0	0.00909904
IG_gene2613			13	446	355	395	282	618	337	2.96819	2.00783	2.93671	1.23804	2.8086	1.5389	1.41665	0.220263
IG_gene2614			2	32	27	29	24	32	72	1.38427	0.992605	1.40144	0.684872	0.945288	2.1371	1.00293	0.822163
IG_gene2615			5	1719	1937	1909	2030	2078	2212	29.7445	28.4841	36.9015	23.1715	24.5539	26.2626	1.28575	0.208604
IG_gene2616			5	142	85	144	62	169	298	2.45708	1.24995	2.78356	0.707701	1.99692	3.53809	1.03971	0.76997
IG_gene2617			18	2021	1583	1211	2917	2990	2868	9.71391	6.46623	6.50249	9.24895	9.81393	9.45866	0.795281	0.231667
IG_gene2618			46	4052	4525	3431	7052	6784	6849	7.621	7.23275	7.20893	8.74949	8.71309	8.83878	0.838842	0.312644
IG_gene2619			14	408	407	323	777	283	690	2.52135	2.13751	2.22989	3.16753	1.19427	2.9258	0.945269	0.952321
IG_gene262			8	8	16	3	16	0	19	0.0865168	0.147053	0.0362443	0.114145	0	0.140989	1.05753	0.650178
IG_gene2621			6	12	12	11	44	52	78	0.173034	0.147053	0.177194	0.418533	0.512031	0.771732	0.292123	0.00329919
IG_gene2622			38	0	1	0	1	0	1	0	0.0019349	0	0.00150191	0	0.00156221	0.63147	0.0913248
IG_gene2623			6	89	111	42	111	80	68	1.28333	1.36024	0.67656	1.05584	0.78774	0.672792	1.31941	0.522577
IG_gene2625			1	0	0	0	0	0	0	0	0	0	0	0	0	#DIV/0!	0.00909904
IG_gene2626			14	0	1	0	1	0	0	0	0.00525188	0	0.00407662	0	0	1.28829	0.123297
IG_gene2627			10	295	38	559	77	914	502	2.55224	0.2794	5.40281	0.43946	5.39996	2.98007	0.933666	0.874565
IG_gene2628			18	1474	2464	1540	3635	2441	2123	7.08476	10.0649	8.26906	11.5255	8.01197	7.00165	0.957784	0.919384
IG_gene2629			13	313	259	260	474	552	454	2.08306	1.46487	1.93303	2.08096	2.50865	2.07317	0.822623	0.458212
IG_gene263			5	1	0	0	0	0	0	0.0173034	0	0	0	0	0	#DIV/0!	0.124883
IG_gene2630			6	0	0	0	0	0	0	0	0	0	0	0	0	#DIV/0!	0.124509
IG_gene2631			13	24	47	14	53	61	22	0.159723	0.265826	0.104086	0.232681	0.277224	0.100462	0.867732	0.806567
IG_gene2633			4	0	0	0	0	0	0	0	0	0	0	0	0	#DIV/0!	0.155048
IG_gene2634			12	0	0	0	0	0	0	0	0	0	0	0	0	#DIV/0!	0.135474
IG_gene2635			1	2	3	0	2	0	2	0.173034	0.220579	0	0.114145	0	0.118728	1.69024	0.00909904
IG_gene2636			38	3168	3046	2883	4957	6615	5207	7.21277	5.89371	7.33279	7.44498	10.2847	8.13443	0.790257	0.232155
IG_gene2637			13	3411	5172	3400	6300	4401	4104	22.7007	29.2521	25.2781	27.6583	20.001	18.7407	1.16311	0.486062
IG_gene2638			7	807	954	498	1763	1091	1052	9.97415	10.0206	6.87605	14.3742	9.20812	8.92156	0.826696	0.486402
IG_gene2639			1	0	0	0	0	0	0	0	0	0	0	0	0	#DIV/0!	0.00909904
IG_gene2641			22	840	1031	777	1208	1983	1002	3.30337	3.44571	3.41355	3.13381	5.3253	2.70376	0.910395	0.878482
IG_gene2642			3	761	858	534	1302	1191	1225	21.9464	21.0285	17.2039	24.7695	23.455	24.2403	0.830457	0.304592
IG_gene2643			14	3822	5432	2702	8297	5887	6285	23.6191	28.5282	18.6537	33.8237	24.8434	26.6502	0.829855	0.395059
IG_gene2644			18	1	0	0	1	1	1	0.00480649	0	0	0.0031707	0.00328225	0.003298	0.492925	0.124883
IG_gene2645			3	0	0	0	0	0	0	0	0	0	0	0	0	#DIV/0!	0.176283
IG_gene2646			26	592	674	604	1209	1154	781	1.96992	1.90603	2.24529	2.65388	2.62227	1.7832	0.86711	0.632639
IG_gene2647			3	0	0	0	3	0	0	0	0	0	0.0570727	0	0	0	0.176283
IG_gene2648			2	162	147	144	388	355	263	7.00786	5.40418	6.9589	11.0721	10.4868	7.80636	0.659655	0.0638915
IG_gene2649			1	0	0	0	0	0	0	0	0	0	0	0	0	#DIV/0!	0.00909904
IG_gene2651			6	4	17	2	33	0	90	0.0576779	0.208324	0.0322171	0.3139	0	0.890459	0.247617	0.346189
IG_gene2652			5	0	0	0	1	0	0	0	0	0	0.0114145	0	0	0	0.124883
IG_gene2653			2	32	0	0	4	29	18	1.38427	0	0	0.114145	0.856667	0.534276	0.919726	0.737082
IG_gene2654			14	3206	3139	2563	3571	4391	3896	19.8123	16.4856	17.6941	14.5576	18.5302	16.5201	1.08838	0.676761
IG_gene2655			11	422	652	287	1014	747	436	3.3191	4.3581	2.52172	5.26106	4.0121	2.35297	0.877241	0.782829
IG_gene2656			9	723	1177	558	1349	975	1004	6.95018	9.6156	5.99238	8.55456	6.40039	6.62238	1.04546	0.908204
IG_gene2658			1	0	0	0	0	0	0	0	0	0	0	0	0	#DIV/0!	0.00909904
IG_gene2659			4	0	0	0	0	0	0	0	0	0	0	0	0	#DIV/0!	0.155048
IG_gene2660			17	52	95	38	97	68	20	0.26464	0.410882	0.216044	0.32565	0.236322	0.06984	1.41113	0.303639
IG_gene2661			1	215	347	283	16	53	42	18.6011	25.5136	27.3523	0.913163	3.13127	2.49329	10.9315	6.70009e-05
IG_gene2662			1	0	0	0	0	0	0	0	0	0	0	0	0	#DIV/0!	0.00909904
IG_gene2663			8	3425	4161	2832	10825	10449	9811	37.04	38.2428	34.2146	77.2265	77.1665	72.8025	0.481952	0.00432244
IG_gene2664			19	1224	727	733	3634	4111	3240	5.5735	2.81335	3.72871	10.9159	12.7832	10.1231	0.358213	0.00205886
IG_gene2666			23	469	492	338	832	682	820	1.76419	1.57282	1.42035	2.06454	1.75187	2.11645	0.801867	0.402291
IG_gene2667			1	0	0	0	0	0	0	0	0	0	0	0	0	#DIV/0!	0.00909904
IG_gene2668			1	0	0	0	0	0	0	0	0	0	0	0	0	#DIV/0!	0.00909904
IG_gene2669			9	1592	2145	1458	2636	3191	1750	15.3039	17.5238	15.6575	16.716	20.9473	11.543	0.985345	0.968378
IG_gene2670			25	2949	4344	2287	5529	3246	4413	10.2055	12.7759	8.84167	12.6222	7.67101	10.4789	1.03415	0.882872
IG_gene2671			1	0	0	0	0	0	0	0	0	0	0	0	0	#DIV/0!	0.00909904
IG_gene2673			1	0	0	0	1	0	0	0	0	0	0.0570727	0	0	0	0.00909904
IG_gene2675			10	5	0	1	10	0	4	0.0432584	0	0.00966514	0.0570727	0	0.0237456	0.654846	0.130143
IG_gene2676			29	108	123	79	224	154	149	0.3222	0.311853	0.263292	0.440837	0.313738	0.305008	0.846885	0.644165
IG_gene2678			16	84	71	64	134	268	153	0.454213	0.326273	0.386605	0.477984	0.989598	0.567668	0.573439	0.103733
IG_gene2679			3	2	0	4	0	0	0	0.0576779	0	0.128868	0	0	0	#DIV/0!	0.176283
IG_gene268			8	721	800	608	1196	2038	1075	7.79732	7.35263	7.3455	8.53237	15.0508	7.97703	0.71278	0.217899
IG_gene2680			10	653	1212	484	1360	627	649	5.64955	8.91138	4.67793	7.76189	3.70435	3.85272	1.25589	0.459748
IG_gene2681			13	7	0	0	0	0	0	0.046586	0	0	0	0	0	#DIV/0!	0.124883
IG_gene2682			7	6	19	5	32	5	28	0.0741572	0.199571	0.0690367	0.260904	0.0422004	0.237456	0.634093	0.766501
IG_gene2684			56	10180	11525	7848	10268	9683	8382	15.7275	15.132	13.545	10.4647	10.2157	8.88551	1.50188	0.0385349
IG_gene2686			12	445	684	264	712	538	641	3.20833	4.191	2.12633	3.38631	2.64878	3.17103	1.03471	0.995843
IG_gene2687			28	2079	2551	1929	4164	4303	3603	6.42387	6.69877	6.65859	8.48752	9.07941	7.63887	0.784789	0.159207
IG_gene2688			19	280	302	270	377	367	276	1.27498	1.16868	1.37347	1.13244	1.14119	0.86234	1.21721	0.524181
IG_gene269			11	3148	2925	3349	3241	4611	4470	24.7595	19.5513	29.4259	16.8157	24.7655	24.1234	1.12225	0.656885
IG_gene2690			16	1638	2937	1295	3000	2738	1820	8.85715	13.4967	7.82272	10.7011	10.1102	6.75265	1.09478	0.787258
IG_gene2691			1	2206	2434	4016	1444	3080	2370	190.856	178.963	388.152	82.413	181.968	140.693	1.87119	0.098033
IG_gene2692			44	8303	9445	7190	11020	9077	11648	16.3261	15.7831	15.7937	14.2941	12.188	15.7153	1.13521	0.475878
IG_gene2694			21	1989	1904	2325	1437	2721	1934	8.19437	6.66638	10.7007	3.9054	7.65515	5.46714	1.50117	0.124883
IG_gene2695			3	0	0	0	0	0	0	0	0	0	0	0	0	#DIV/0!	0.176283
IG_gene2696			1	0	0	0	0	0	0	0	0	0	0	0	0	#DIV/0!	0.00909904
IG_gene2698			16	0	0	0	0	3	0	0	0	0	0	0.0110776	0	0	0.123297
IG_gene2699			40	461	656	413	1108	768	831	0.997106	1.20583	0.997925	1.58091	1.13435	1.23329	0.810643	0.494385
IG_gene27			7	437	643	379	982	1081	1215	5.40112	6.75391	5.23298	8.00648	9.12372	10.3039	0.63381	0.0347435
IG_gene270			2	1	0	0	0	0	0	0.0432584	0	0	0	0	0	#DIV/0!	0.0457966
IG_gene2700			23	108	248	121	215	287	110	0.406253	0.792805	0.50847	0.533506	0.737222	0.283915	1.09834	0.806611
IG_gene2701			1	0	0	0	0	0	0	0	0	0	0	0	0	#DIV/0!	0.00909904
IG_gene2702			15	397	219	284	190	447	301	2.28981	1.07348	1.82993	0.722921	1.7606	1.19124	1.41322	0.367027
IG_gene2703			27	3437	6562	3109	6379	6129	5979	11.0133	17.8696	11.1292	13.484	13.4113	13.1458	0.999277	0.922858
IG_gene2704			15	487	497	421	465	354	615	2.80891	2.43617	2.71268	1.76925	1.3943	2.43392	1.42167	0.155372
IG_gene2705			2	0	0	0	0	0	0	0	0	0	0	0	0	#DIV/0!	0.0457966
IG_gene2706			4	2	0	0	0	0	1	0.0432584	0	0	0	0	0.014841	2.91479	0.155048
IG_gene2707			2	0	0	0	0	0	0	0	0	0	0	0	0	#DIV/0!	0.0457966
IG_gene2708			1	0	0	0	0	0	0	0	0	0	0	0	0	#DIV/0!	0.00909904
IG_gene271			14	0	0	0	0	0	0	0	0	0	0	0	0	#DIV/0!	0.123297
IG_gene2710			4	31	0	10	23	0	0	0.670505	0	0.241628	0.328168	0	0	2.77947	0.302094
IG_gene2711			11	36	97	44	142	197	90	0.283146	0.648368	0.386605	0.736757	1.05808	0.485705	0.577986	0.134303
IG_gene2712			1	0	0	0	0	0	0	0	0	0	0	0	0	#DIV/0!	0.00909904
IG_gene2713			5	131	166	59	74	87	75	2.26674	2.44107	1.14049	0.844676	1.028	0.890459	2.11654	0.0568303
IG_gene2714			36	395	393	505	644	562	1010	0.949281	0.802662	1.3558	1.02097	0.922312	1.66549	0.861166	0.72062
IG_gene2715			9	0	0	0	0	0	0	0	0	0	0	0	0	#DIV/0!	0.124883
IG_gene2716			11	1222	1478	1228	2227	1822	2884	9.61123	9.87926	10.7898	11.5546	9.78588	15.5642	0.820501	0.390172
IG_gene2717			12	599	250	1022	362	1586	616	4.31863	1.5318	8.23147	1.72169	7.80847	3.04735	1.11961	0.901255
IG_gene2719			27	117	170	90	334	276	104	0.374906	0.462943	0.322171	0.70601	0.603934	0.228661	0.753943	0.714881
IG_gene272			3	850	876	835	1122	1540	1323	24.5131	21.4697	26.9013	21.3452	30.328	26.1795	0.936179	0.810312
IG_gene2721			2	0	0	0	0	0	0	0	0	0	0	0	0	#DIV/0!	0.0457966
IG_gene2722			14	757	941	568	689	1824	754	4.67809	4.94202	3.92128	2.80879	7.69735	3.19717	0.988183	0.822033
IG_gene2725			22	240	246	374	147	673	494	0.943819	0.822157	1.64307	0.381349	1.80733	1.33299	0.968022	0.868009
IG_gene2726			8	0	0	0	0	1	0	0	0	0	0	0.00738506	0	0	0.135474
IG_gene2728			8	1295	1203	926	2890	1966	1960	14.0049	11.0565	11.1874	20.6175	14.519	14.5442	0.729635	0.130947
IG_gene2729			9	569	606	646	102	106	95	5.46978	4.95077	6.93742	0.646824	0.695837	0.62662	8.81437	7.35803e-07
IG_gene273			13	4	7	4	1	2	18	0.0266205	0.0395911	0.0297389	0.00439021	0.00908931	0.0821963	1.00287	0.594678
IG_gene2730			10	4658	6542	3934	5513	4659	5506	40.2995	48.1009	38.0226	31.4642	27.5256	32.6858	1.37903	0.124509
IG_gene2731			1	0	0	0	0	0	0	0	0	0	0	0	0	#DIV/0!	0.00909904
IG_gene2733			44	11022	16343	10100	18446	13844	15512	21.6725	27.31	22.1859	23.9264	18.5889	20.9285	1.12175	0.603125
IG_gene2734			12	0	0	0	1	0	0	0	0	0	0.00475606	0	0	0	0.135474
IG_gene2735			39	9502	10908	8199	16845	13643	19889	21.079	20.5647	20.3191	24.651	20.6676	30.2741	0.819694	0.356669
IG_gene2736			4	0	0	0	0	0	0	0	0	0	0	0	0	#DIV/0!	0.155048
IG_gene2737			35	2773	2197	3572	3391	6389	4675	6.8546	4.61535	9.86396	5.52953	10.7847	7.92933	0.879982	0.684915
IG_gene2738			35	10542	11582	8440	6516	9540	4644	26.0589	24.3309	23.3068	10.6253	16.1037	7.87675	2.12961	0.00909904
IG_gene274			1	0	0	0	0	0	0	0	0	0	0	0	0	#DIV/0!	0.00909904
IG_gene2740			8	869	1340	950	1736	1347	1806	9.39788	12.3156	11.4773	12.3848	9.94768	13.4014	0.928835	0.74918
IG_gene2741			7	0	0	0	0	0	0	0	0	0	0	0	0	#DIV/0!	0.135474
IG_gene2742			1	0	0	0	0	0	0	0	0	0	0	0	0	#DIV/0!	0.00909904
IG_gene2744			33	4883	5884	3926	6650	7121	6238	12.8019	13.11	11.4986	11.501	12.7489	11.2216	1.05466	0.800868
IG_gene2745			1	0	0	0	0	0	0	0	0	0	0	0	0	#DIV/0!	0.00909904
IG_gene2746			16	2152	2020	1539	2807	3388	1705	11.6365	9.28269	9.29665	10.0127	12.5103	6.32597	1.04738	0.796153
IG_gene2747			11	0	2	0	1	0	0	0	0.0133684	0	0.00518843	0	0	2.57658	0.130143
IG_gene2748			2	346	301	255	509	470	329	14.9674	11.0657	12.323	14.525	13.8839	9.76537	1.00476	0.967244
IG_gene275			4	0	0	0	0	0	0	0	0	0	0	0	0	#DIV/0!	0.155048
IG_gene2751			5	0	0	0	0	1	0	0	0	0	0	0.0118161	0	0	0.124883
IG_gene2752			5	0	0	0	0	0	0	0	0	0	0	0	0	#DIV/0!	0.124883
IG_gene2753			16	203	280	188	348	531	412	1.09768	1.28671	1.13565	1.24133	1.96073	1.52862	0.744087	0.319661
IG_gene2754			19	3091	4272	3089	4777	7298	5119	14.0749	16.5318	15.7135	14.3493	22.6931	15.9939	0.873368	0.61834
IG_gene2755			13	1702	1805	1307	2159	2517	2441	11.327	10.2088	9.71718	9.47846	11.4389	11.1467	0.974706	0.91843
IG_gene2756			2	1	0	0	0	0	0	0.0432584	0	0	0	0	0	#DIV/0!	0.0457966
IG_gene2757			3	500	734	517	1095	1045	848	14.4195	17.9894	16.6563	20.8315	20.5797	16.7802	0.843167	0.374858
IG_gene2759			2	0	0	0	0	0	0	0	0	0	0	0	0	#DIV/0!	0.0457966
IG_gene276			3	0	0	0	0	0	1	0	0	0	0	0	0.019788	0	0.176283
IG_gene2761			6	0	0	0	0	0	0	0	0	0	0	0	0	#DIV/0!	0.124509
IG_gene2763			4	517	546	350	652	1006	469	11.1823	10.0363	8.45699	9.30285	14.8587	6.96042	0.953525	0.989348
IG_gene2764			4	2	0	0	0	0	1	0.0432584	0	0	0	0	0.014841	2.91479	0.155048
IG_gene2766			19	1004	947	1026	35	76	75	4.57173	3.6647	5.21917	0.105134	0.236322	0.234331	23.3691	5.50875e-07
IG_gene2767			4	0	0	0	0	0	0	0	0	0	0	0	0	#DIV/0!	0.155048
IG_gene2769			10	0	0	0	0	0	0	0	0	0	0	0	0	#DIV/0!	0.130143
IG_gene277			6	2	0	0	0	0	0	0.0288389	0	0	0	0	0	#DIV/0!	0.124509
IG_gene2770			24	266	186	456	348	672	749	0.958894	0.569829	1.83638	0.827554	1.65425	1.85265	0.77636	0.5132
IG_gene2771			1	0	0	0	0	0	0	0	0	0	0	0	0	#DIV/0!	0.00909904
IG_gene2772			2	0	0	0	0	0	0	0	0	0	0	0	0	#DIV/0!	0.0457966
IG_gene2773			4	146	139	101	205	172	209	3.15786	2.55504	2.44045	2.92498	2.54046	3.10177	0.951693	0.839917
IG_gene2774			16	158	250	118	345	283	224	0.854353	1.14885	0.712804	1.23063	1.04499	0.831096	0.874238	0.694973
IG_gene2775			4	233	279	229	337	348	443	5.0396	5.12846	5.53329	4.80837	5.14	6.57456	0.950276	0.865415
IG_gene2776			8	187	305	126	321	237	186	2.02233	2.80319	1.52226	2.29004	1.75026	1.38021	1.17107	0.669736
IG_gene2777			18	24	11	23	21	35	19	0.115356	0.0449327	0.123499	0.0665848	0.114879	0.062662	1.16247	0.841349
IG_gene2778			27	2419	2849	2362	4199	4209	4028	7.75126	7.75838	8.4552	8.87586	9.20999	8.85622	0.889495	0.534986
IG_gene2779			2	0	0	0	0	0	1	0	0	0	0	0	0.029682	0	0.0457966
IG_gene278			22	883	1292	692	1051	961	581	3.47247	4.318	3.04012	2.72652	2.58074	1.56775	1.57536	0.0987674
IG_gene2780			1	0	0	0	0	2	1	0	0	0	0	0.118161	0.059364	0	0.00909904
IG_gene2781			6	1633	1567	1125	2270	2274	1471	23.547	19.2026	18.1221	21.5925	22.3915	14.5541	1.03987	0.849982
IG_gene2782			29	971	1196	810	1789	1407	1484	2.89682	3.03232	2.69957	3.52079	2.86642	3.0378	0.915512	0.715735
IG_gene2783			19	128	226	128	305	170	326	0.58285	0.874576	0.651125	0.916167	0.528615	1.01856	0.855971	0.762466
IG_gene2784			4	0	0	0	0	0	0	0	0	0	0	0	0	#DIV/0!	0.155048
IG_gene2785			8	8	0	9	5	8	25	0.0865168	0	0.108733	0.0356704	0.0590805	0.185512	0.696665	0.882872
IG_gene2786			3	0	0	0	1	0	0	0	0	0	0.0190242	0	0	0	0.176283
IG_gene2790			13	3810	2572	5973	3230	8649	6710	25.3561	14.5469	44.4076	14.1804	39.3067	30.6409	1.00217	0.981048
IG_gene2791			6	0	0	0	0	0	0	0	0	0	0	0	0	#DIV/0!	0.124509
IG_gene2793			19	7	13	1	3	5	12	0.0318746	0.0503074	0.00508691	0.00901148	0.0155475	0.037493	1.40638	0.108539
IG_gene2794			1	0	0	0	0	0	0	0	0	0	0	0	0	#DIV/0!	0.00909904
IG_gene2795			9	0	0	0	0	0	0	0	0	0	0	0	0	#DIV/0!	0.124883
IG_gene2796			4	0	0	0	0	0	0	0	0	0	0	0	0	#DIV/0!	0.155048
IG_gene2797			2	0	0	0	0	0	0	0	0	0	0	0	0	#DIV/0!	0.0457966
IG_gene2798			13	81	125	52	190	131	115	0.539066	0.706983	0.386605	0.834139	0.59535	0.525143	0.835275	0.578831
IG_gene2799			21	557	914	439	1174	1003	941	2.29475	3.20014	2.02047	3.19063	2.8218	2.66007	0.866575	0.523468
IG_gene28			4	0	0	0	0	0	0	0	0	0	0	0	0	#DIV/0!	0.155048
IG_gene280			15	584	968	498	126	264	388	3.36839	4.74489	3.20883	0.479411	1.03982	1.53555	3.70636	0.00638312
IG_gene2800			5	0	0	0	0	0	0	0	0	0	0	0	0	#DIV/0!	0.124883
IG_gene2802			6	0	0	0	0	0	0	0	0	0	0	0	0	#DIV/0!	0.124509
IG_gene2803			1	0	0	0	0	0	0	0	0	0	0	0	0	#DIV/0!	0.00909904
IG_gene2804			3	0	0	1	0	1	0	0	0	0.0322171	0	0.0196935	0	1.63593	0.176283
IG_gene2805			2	0	0	0	0	0	0	0	0	0	0	0	0	#DIV/0!	0.0457966
IG_gene2806			3	0	0	0	0	0	0	0	0	0	0	0	0	#DIV/0!	0.176283
IG_gene2807			4	0	0	0	0	0	0	0	0	0	0	0	0	#DIV/0!	0.155048
IG_gene2808			3	0	0	0	0	0	0	0	0	0	0	0	0	#DIV/0!	0.176283
IG_gene2809			4	0	0	0	0	0	0	0	0	0	0	0	0	#DIV/0!	0.155048
IG_gene281			1	0	0	0	0	0	0	0	0	0	0	0	0	#DIV/0!	0.00909904
IG_gene2810			3	1	0	0	0	0	0	0.0288389	0	0	0	0	0	#DIV/0!	0.176283
IG_gene2811			4	0	0	0	0	0	0	0	0	0	0	0	0	#DIV/0!	0.155048
IG_gene2812			3	0	0	0	0	0	0	0	0	0	0	0	0	#DIV/0!	0.176283
IG_gene2814			1	0	0	0	0	0	0	0	0	0	0	0	0	#DIV/0!	0.00909904
IG_gene2816			2	0	0	0	0	0	0	0	0	0	0	0	0	#DIV/0!	0.0457966
IG_gene2817			5	0	0	1	0	0	0	0	0	0.0193303	0	0	0	#DIV/0!	0.124883
IG_gene2818			4	0	0	0	0	0	0	0	0	0	0	0	0	#DIV/0!	0.155048
IG_gene282			13	0	0	1	3	5	0	0	0	0.00743472	0.0131706	0.0227233	0	0.207131	0.124883
IG_gene2820			1	0	0	0	0	0	0	0	0	0	0	0	0	#DIV/0!	0.00909904
IG_gene2821			5	0	10	0	0	12	0	0	0.147053	0	0	0.141793	0	1.03709	0.1788
IG_gene2822			24	566	531	590	906	1148	983	2.04035	1.62677	2.37601	2.15449	2.82602	2.43145	0.815322	0.400395
IG_gene2824			7	0	0	1	0	0	1	0	0	0.0138073	0	0	0.00848057	1.62812	0.135474
IG_gene2825			18	1507	2077	1095	2648	2591	1584	7.24338	8.48411	5.87962	8.39603	8.50431	5.22403	0.976621	0.974761
IG_gene2826			45	710	1117	830	1276	1330	1304	1.36504	1.82509	1.78268	1.61833	1.74616	1.72024	0.977991	0.932853
IG_gene2827			17	1572	1849	1686	2532	3324	3181	8.00026	7.99706	9.58554	8.50047	11.552	11.108	0.821003	0.349072
IG_gene2828			5	1778	1240	2192	1126	1768	2399	30.7654	18.2345	42.372	12.8528	20.8909	28.4828	1.46838	0.258035
IG_gene2829			2	0	0	0	0	0	0	0	0	0	0	0	0	#DIV/0!	0.0457966
IG_gene283			7	2121	2229	1638	3681	3176	4029	26.2146	23.4129	22.6164	30.0121	26.8057	34.1682	0.794011	0.223795
IG_gene2830			6	0	0	1	0	0	0	0	0	0.0161086	0	0	0	#DIV/0!	0.124509
IG_gene2831			5	0	0	0	0	0	0	0	0	0	0	0	0	#DIV/0!	0.124883
IG_gene2832			1	0	0	0	0	0	0	0	0	0	0	0	0	#DIV/0!	0.00909904
IG_gene2833			10	0	0	0	0	0	0	0	0	0	0	0	0	#DIV/0!	0.130143
IG_gene2837			4	0	0	0	0	0	0	0	0	0	0	0	0	#DIV/0!	0.155048
IG_gene2838			1	0	0	0	0	0	0	0	0	0	0	0	0	#DIV/0!	0.00909904
IG_gene284			10	238	267	150	195	284	180	2.0591	1.96315	1.44977	1.11292	1.67789	1.06855	1.41786	0.229368
IG_gene2840			16	2	0	0	0	0	1	0.0108146	0	0	0	0	0.00371025	2.91479	0.123297
IG_gene2841			15	0	17	3	1	1	0	0	0.0833298	0.0193303	0.00380485	0.0039387	0	13.2575	0.0404597
IG_gene2842			16	25	17	2	72	72	15	0.135182	0.0781217	0.0120814	0.256827	0.265862	0.0556537	0.389709	0.259188
IG_gene2843			3	0	0	0	0	0	0	0	0	0	0	0	0	#DIV/0!	0.176283
IG_gene2844			5	0	0	0	0	0	0	0	0	0	0	0	0	#DIV/0!	0.124883
IG_gene2845			19	8	10	20	13	27	22	0.0364281	0.038698	0.101738	0.0390497	0.0839565	0.0687372	0.922401	0.877883
IG_gene2846			1	0	0	0	0	0	0	0	0	0	0	0	0	#DIV/0!	0.00909904
IG_gene2847			18	7859	11942	8571	14865	20779	12235	37.7742	48.7806	46.0222	47.1325	68.2019	40.351	0.851569	0.604103
IG_gene2849			2	0	0	0	0	0	0	0	0	0	0	0	0	#DIV/0!	0.0457966
IG_gene285			38	2514	2651	2863	2303	3228	2852	5.72377	5.12942	7.28192	3.45891	5.01873	4.45542	1.40223	0.130143
IG_gene2851			14	903	1128	589	1415	1256	1293	5.58033	5.92412	4.06626	5.76842	5.30037	5.48269	0.940745	0.767166
IG_gene2853			5	1036	1596	902	1775	1164	1755	17.9263	23.4696	17.4359	20.2608	13.7539	20.8368	1.07256	0.766571
IG_gene2854			4	0	0	0	0	0	0	0	0	0	0	0	0	#DIV/0!	0.155048
IG_gene2855			4	209	159	256	46	23	49	4.5205	2.92267	6.18569	0.656336	0.339713	0.727209	7.90878	0.00010112
IG_gene2856			2	0	0	0	0	0	0	0	0	0	0	0	0	#DIV/0!	0.0457966
IG_gene2857			28	529	997	505	553	479	280	1.63455	2.61806	1.74318	1.12719	1.0107	0.59364	2.19503	0.0360953
IG_gene2858			5	0	0	0	0	0	0	0	0	0	0	0	0	#DIV/0!	0.124883
IG_gene286			10	4	0	5	0	0	0	0.0346067	0	0.0483257	0	0	0	#DIV/0!	0.130143
IG_gene2860			5	69	47	35	125	43	148	1.19393	0.691147	0.67656	1.42682	0.508092	1.75717	0.693819	0.582402
IG_gene2861			10	970	1616	549	823	536	510	8.39213	11.8818	5.30616	4.69708	3.16672	3.02756	2.34866	0.0122212
IG_gene2862			5	394	455	414	440	717	624	6.81752	6.69089	8.00273	5.0224	8.47214	7.40862	1.02909	0.861555
IG_gene2863			24	1653	2762	1271	2751	2168	1949	5.95884	8.46165	5.1185	6.54196	5.33694	4.82085	1.17002	0.576131
IG_gene2864			2	1	2	1	1	12	0	0.0432584	0.0735263	0.0483257	0.0285363	0.354483	0	0.431076	0.17482
IG_gene2866			6	870	854	601	440	407	418	12.5449	10.4652	9.68125	4.18533	4.00763	4.13569	2.65166	0.000343955
IG_gene287			6	0	0	1	1	7	0	0	0	0.0161086	0.00951211	0.0689273	0	0.205363	0.124509
IG_gene2871			33	394	496	363	709	500	622	1.03296	1.10512	1.06317	1.2262	0.895159	1.11892	0.987954	0.991543
IG_gene2872			20	650	631	674	826	1154	1001	2.8118	2.31975	3.25715	2.3571	3.40895	2.97117	0.960112	0.894152
IG_gene2873			3	0	0	0	0	0	0	0	0	0	0	0	0	#DIV/0!	0.176283
IG_gene2874			58	6106	7313	5229	10450	11942	10158	9.10813	9.27065	8.71362	10.2829	12.1645	10.3969	0.824874	0.295538
IG_gene2875			16	1213	1403	1013	961	910	1098	6.55905	6.44733	6.11924	3.42793	3.3602	4.07385	1.76079	0.00909904
IG_gene2878			11	460	729	490	995	989	1091	3.61797	4.87279	4.30538	5.16248	5.31187	5.88783	0.782056	0.212472
IG_gene288			6	0	0	1	1	3	0	0	0	0.0161086	0.00951211	0.0295403	0	0.412486	0.124509
IG_gene2880			13	489	476	542	328	577	556	3.25436	2.69219	4.02962	1.43999	2.62227	2.53895	1.51127	0.124883
IG_gene2881			23	4541	4436	3632	5268	5833	5051	17.0814	14.181	15.2625	13.0721	14.9833	13.0368	1.13221	0.509059
IG_gene2882			24	958	1216	785	1529	1796	916	3.45346	3.72533	3.16131	3.63601	4.42119	2.26572	1.00166	0.911315
IG_gene2883			9	317	551	312	722	540	486	3.04731	4.50144	3.35058	4.5785	3.54483	3.20565	0.962075	0.891855
IG_gene2884			5	0	0	0	0	0	0	0	0	0	0	0	0	#DIV/0!	0.124883
IG_gene2885			14	206	288	107	492	426	340	1.27303	1.51254	0.738693	2.0057	1.79774	1.4417	0.671912	0.176268
IG_gene2886			1	0	0	0	0	0	0	0	0	0	0	0	0	#DIV/0!	0.00909904
IG_gene2888			9	0	1	0	2	0	1	0	0.00816959	0	0.0126828	0	0.006596	0.42376	0.124883
IG_gene2889			6	176	620	242	813	564	279	2.53783	7.59771	3.89827	7.73335	5.55357	2.76042	0.874526	0.762466
IG_gene289			23	36	36	31	23	32	15	0.135418	0.115085	0.130269	0.0570727	0.082199	0.0387156	2.13932	0.0221525
IG_gene2890			11	18	58	29	74	71	1	0.141573	0.387684	0.254808	0.383944	0.381338	0.00539672	1.01737	0.809567
IG_gene2891			6	54	49	105	64	277	101	0.778651	0.600464	1.6914	0.608775	2.72755	0.999293	0.708207	0.681015
IG_gene2892			1	0	0	0	0	0	0	0	0	0	0	0	0	#DIV/0!	0.00909904
IG_gene2893			5	679	858	586	1392	1029	1076	11.749	12.6171	11.3275	15.889	12.1588	12.7751	0.874352	0.50368
IG_gene2894			2	0	0	0	0	0	0	0	0	0	0	0	0	#DIV/0!	0.0457966
IG_gene2895			21	1642	2810	1457	4038	4350	3240	6.76479	9.83851	6.70576	10.9743	12.2381	9.15901	0.720052	0.124883
IG_gene2898			16	1231	1173	1583	2097	2457	3073	6.65638	5.39039	9.56244	7.48009	9.07255	11.4016	0.773022	0.262755
IG_gene2899			44	1332	845	2070	910	2582	1480	2.6191	1.41204	4.54701	1.18037	3.46695	1.99679	1.29109	0.630838
IG_gene29			8	1	1	1	0	0	0	0.0108146	0.00919078	0.0120814	0	0	0	#DIV/0!	0.135474
IG_gene290			18	26	0	14	66	24	42	0.124969	0	0.0751733	0.209267	0.078774	0.138516	0.469204	0.158122
IG_gene2900			21	525	925	400	1035	1041	788	2.16292	3.23866	1.84098	2.81287	2.92871	2.22756	0.908826	0.679753
IG_gene2901			21	2006	2947	1917	3710	3912	3540	8.26441	10.3182	8.82289	10.0828	11.0059	10.0071	0.881325	0.519694
IG_gene2902			21	2566	2270	2876	2996	4267	4473	10.5715	7.94784	13.2366	8.14237	12.0046	12.6445	0.968422	0.909894
IG_gene2904			14	17	35	30	12	25	0	0.105056	0.183816	0.20711	0.0489194	0.105501	0	3.21189	0.0272566
IG_gene2905			8	415	849	321	1279	476	504	4.48806	7.80297	3.87814	9.1245	3.51529	3.73993	0.987146	0.932853
IG_gene2906			6	14	22	16	38	20	0	0.201872	0.269596	0.257737	0.36146	0.196935	0	1.3059	0.592474
IG_gene2907			16	5434	6382	5553	8242	6555	7890	29.3833	29.3278	33.5441	29.3996	24.2045	29.2739	1.11314	0.618582
IG_gene291			29	233	689	294	59	29	20	0.695118	1.74688	0.979845	0.116113	0.0590805	0.0409407	15.832	4.1812e-05
IG_gene2911			39	2222	3520	1728	4874	3585	2950	4.92924	6.63622	4.2824	7.13262	5.43086	4.49035	0.929284	0.805647
IG_gene2912			25	223	437	268	0	10	0	0.77173	1.28524	1.0361	0	0.0236322	0	130.884	2.48371e-08
IG_gene2913			2	0	11	0	0	3	0	0	0.404394	0	0	0.0886208	0	4.5632	0.0545306
IG_gene2914			9	1764	1789	1523	2834	2521	1878	16.9573	14.6154	16.3556	17.9716	16.5491	12.3873	1.02175	0.900277
IG_gene2915			6	101	21	156	58	252	154	1.45637	0.257342	2.51294	0.551703	2.48138	1.52368	0.927555	0.764231
IG_gene2916			1	0	0	0	0	0	0	0	0	0	0	0	0	#DIV/0!	0.00909904
IG_gene2917			4	2194	4234	2092	4936	3600	5383	47.4545	77.8276	50.5487	70.4277	53.1725	79.8891	0.864079	0.587746
IG_gene2919			16	1609	1727	1503	2620	2630	2244	8.70034	7.93624	9.07919	9.34565	9.71136	8.3258	0.939121	0.774632
IG_gene292			11	303	369	170	685	501	359	2.38314	2.46647	1.4937	3.55407	2.69085	1.93742	0.775245	0.400304
IG_gene2920			6	693	1186	522	1674	900	1322	9.99269	14.5337	8.40867	15.9233	8.86208	13.0799	0.869797	0.632494
IG_gene2922			2	0	0	0	0	0	0	0	0	0	0	0	0	#DIV/0!	0.0457966
IG_gene2923			1	411	1066	303	877	689	457	35.5584	78.379	29.2854	50.0527	40.7065	27.1293	1.2149	0.756762
IG_gene2924			7	4924	6391	3753	8502	7007	5999	60.8584	67.1295	51.8189	69.3189	59.1396	50.8749	1.00264	0.986704
IG_gene2925			22	1012	1234	766	1584	1899	1695	3.97977	4.12416	3.36522	4.10923	5.09972	4.57372	0.832142	0.414302
IG_gene2926			7	551	756	716	1270	1091	1876	6.81011	7.94084	9.88605	10.3546	9.20812	15.9095	0.694542	0.136172
IG_gene2927			1	0	0	0	0	0	0	0	0	0	0	0	0	#DIV/0!	0.00909904
IG_gene293			21	69	112	109	184	139	129	0.284269	0.39214	0.501667	0.500065	0.391057	0.364664	0.938118	0.8579
IG_gene2930			5	6	10	5	31	4	26	0.10382	0.147053	0.0966514	0.353851	0.0472644	0.308693	0.489603	0.420317
IG_gene2931			7	53	58	44	72	68	51	0.655056	0.609218	0.607523	0.587033	0.573925	0.432509	1.17467	0.62198
IG_gene2934			11	39	81	15	66	92	56	0.306741	0.541421	0.131797	0.342436	0.494128	0.302217	0.860534	0.585668
IG_gene2935			1	0	0	0	0	0	0	0	0	0	0	0	0	#DIV/0!	0.00909904
IG_gene2936			9	0	0	0	0	0	0	0	0	0	0	0	0	#DIV/0!	0.124883
IG_gene2937			43	3961	4538	3918	5776	6929	6696	7.9696	7.75959	8.80651	7.66632	9.52021	9.24421	0.928302	0.739621
IG_gene2938			3	0	0	0	0	0	1	0	0	0	0	0	0.019788	0	0.176283
IG_gene2939			2	1	2	1	2	1	0	0.0432584	0.0735263	0.0483257	0.0570727	0.0295403	0	1.9063	0.0457966
IG_gene294			2	0	0	0	0	0	0	0	0	0	0	0	0	#DIV/0!	0.0457966
IG_gene2940			6	0	17	0	0	1	1	0	0.208324	0	0	0.00984675	0.00989399	10.553	0.0482417
IG_gene2941			8	1	0	1	0	0	0	0.0108146	0	0.0120814	0	0	0	#DIV/0!	0.135474
IG_gene2942			13	15	29	10	58	30	1	0.099827	0.16402	0.0743472	0.254632	0.13634	0.00456646	0.855024	0.8962
IG_gene2944			14	0	1	0	0	0	0	0	0.00525188	0	0	0	0	#DIV/0!	0.123297
IG_gene2946			33	1297	1945	1864	3071	2335	2896	3.40037	4.33359	5.45934	5.31122	4.18039	5.20964	0.897427	0.648531
IG_gene2948			17	1829	3020	1504	4419	2274	3221	9.30819	13.0617	8.5508	14.8355	7.90289	11.2477	0.909803	0.800461
IG_gene2949			6	343	522	288	630	611	542	4.94588	6.39679	4.63927	5.99263	6.01636	5.36254	0.920006	0.681877
IG_gene295			5	391	642	541	560	963	726	6.76561	9.44077	10.4577	6.39214	11.3789	8.61965	1.01036	0.951169
IG_gene2950			1	0	0	0	0	0	0	0	0	0	0	0	0	#DIV/0!	0.00909904
IG_gene2951			13	2787	3680	1979	5642	4564	5851	18.5479	20.8136	14.7133	24.7695	20.7418	26.7184	0.74865	0.135474
IG_gene2952			25	1262	1601	1153	2581	2252	1811	4.36737	4.70862	4.45756	5.89218	5.32197	4.30033	0.872317	0.561363
IG_gene2953			2	0	0	0	0	0	0	0	0	0	0	0	0	#DIV/0!	0.0457966
IG_gene2954			2	0	0	0	0	0	0	0	0	0	0	0	0	#DIV/0!	0.0457966
IG_gene2956			2	0	0	0	0	0	0	0	0	0	0	0	0	#DIV/0!	0.0457966
IG_gene2957			1	0	0	0	0	0	0	0	0	0	0	0	0	#DIV/0!	0.00909904
IG_gene2958			2	0	0	0	0	0	0	0	0	0	0	0	0	#DIV/0!	0.0457966
IG_gene296			9	350	250	268	257	365	371	3.36454	2.0424	2.87806	1.62974	2.39604	2.44711	1.27995	0.381819
IG_gene2961			3	0	0	0	0	0	0	0	0	0	0	0	0	#DIV/0!	0.176283
IG_gene2962			6	1276	1165	1248	721	1297	980	18.3992	14.2763	20.1035	6.85823	12.7712	9.69611	1.79976	0.0258139
IG_gene2963			9	439	298	451	323	802	516	4.2201	2.43454	4.84331	2.04828	5.26473	3.40353	1.07292	0.812495
IG_gene2964			2	28	17	32	0	0	0	1.21123	0.624973	1.54642	0	0	0	#DIV/0!	0.00158163
IG_gene2965			21	1234	1832	1068	2681	2636	2086	5.08389	6.41429	4.91541	7.28628	7.41601	5.89682	0.796811	0.247151
IG_gene2966			3	31	32	32	0	1	0	0.894007	0.78428	1.03095	0	0.0196935	0	137.57	0.000132838
IG_gene2968			9	57	118	24	89	73	37	0.54794	0.964011	0.257737	0.564385	0.479209	0.244052	1.37436	0.68448
IG_gene2969			45	3294	5119	3371	4502	4626	5342	6.33303	8.36402	7.24026	5.70981	6.07348	7.04716	1.16499	0.464697
IG_gene297			1	0	0	0	0	0	0	0	0	0	0	0	0	#DIV/0!	0.00909904
IG_gene2971			10	13	5	10	12	18	43	0.112472	0.0367631	0.0966514	0.0684872	0.106345	0.255265	0.571699	0.521747
IG_gene2972			66	5423	7069	5388	8483	9170	8266	7.1088	7.87511	7.89027	7.33557	8.20861	7.43489	0.995435	0.984734
IG_gene2973			21	1567	2382	1443	1417	2073	1292	6.4558	8.33998	6.64133	3.85105	5.83209	3.6523	1.60753	0.0468105
IG_gene2974			34	2503	1913	2779	2383	5021	2510	6.36916	4.13693	7.89983	4.00012	8.7248	4.38246	1.07591	0.790992
IG_gene2975			13	861	896	1290	1000	2019	1208	5.73007	5.06766	9.59079	4.39021	9.17566	5.51628	1.06846	0.839382
IG_gene2977			2	0	0	0	0	0	0	0	0	0	0	0	0	#DIV/0!	0.0457966
IG_gene2979			16	0	0	0	0	0	0	0	0	0	0	0	0	#DIV/0!	0.123297
IG_gene2980			17	3177	3039	3803	3395	5655	4301	16.1685	13.1439	21.6215	11.3978	19.653	15.0191	1.10558	0.715942
IG_gene2981			22	14340	12967	8313	17850	19991	11274	56.3932	43.337	36.521	46.3067	53.6854	30.4213	1.04476	0.866052
IG_gene2983			8	31	15	43	116	68	59	0.335253	0.137862	0.519501	0.827554	0.502184	0.437809	0.561578	0.124883
IG_gene2984			18	216	148	112	259	323	262	1.0382	0.604549	0.601386	0.821213	1.06017	0.864075	0.817401	0.537161
IG_gene2987			19	104	171	107	94	269	238	0.473566	0.661736	0.5443	0.28236	0.836456	0.743612	0.901835	0.984907
IG_gene2988			12	1	0	0	1	0	0	0.00720973	0	0	0.00475606	0	0	1.51591	0.135474
IG_gene2989			1	0	0	0	0	0	1	0	0	0	0	0	0.059364	0	0.00909904
IG_gene299			17	798	846	629	643	651	435	4.0612	3.65901	3.5761	2.15869	2.26244	1.51902	1.90169	0.0205402
IG_gene2990			17	4435	6334	4447	8389	6776	8483	22.5707	27.395	25.2829	28.1637	23.5488	29.6226	0.925167	0.736125
IG_gene2992			2	0	0	0	0	0	0	0	0	0	0	0	0	#DIV/0!	0.0457966
IG_gene2993			1	0	0	0	0	0	0	0	0	0	0	0	0	#DIV/0!	0.00909904
IG_gene2994			6	0	0	0	0	0	0	0	0	0	0	0	0	#DIV/0!	0.124509
IG_gene2995			2	1893	1959	1811	2685	2756	2953	81.8881	72.019	87.5178	76.6201	81.4129	87.6509	0.982665	0.945825
IG_gene2997			18	732	666	394	1072	859	775	3.51835	2.72047	2.11559	3.399	2.81945	2.55595	0.952135	0.830073
IG_gene2998			17	845	850	828	1334	1257	1416	4.30039	3.67631	4.70749	4.47853	4.36848	4.94467	0.919699	0.724075
IG_gene2999			1	237	392	261	634	547	588	20.5045	28.8223	25.226	36.1841	32.317	34.906	0.720964	0.110731
IG_gene3			18	1	0	0	3	1	0	0.00480649	0	0	0.00951211	0.00328225	0	0.375672	0.124883
IG_gene30			1	0	0	0	0	0	0	0	0	0	0	0	0	#DIV/0!	0.00909904
IG_gene300			14	635	899	553	1598	1080	1104	3.92415	4.72144	3.81773	6.51444	4.55764	4.68127	0.791154	0.326865
IG_gene3002			9	0	0	0	0	0	0	0	0	0	0	0	0	#DIV/0!	0.124883
IG_gene3003			10	736	824	343	1091	1158	731	6.36763	6.05856	3.31514	6.22663	6.84152	4.33951	0.904277	0.699963
IG_gene3005			1	0	0	0	0	0	0	0	0	0	0	0	0	#DIV/0!	0.00909904
IG_gene3006			12	1965	2040	1233	2936	2657	2238	14.1671	12.4995	9.93093	13.9638	13.0814	11.0714	0.960147	0.842742
IG_gene3007			3	0	0	0	0	0	0	0	0	0	0	0	0	#DIV/0!	0.176283
IG_gene3008			36	3974	4716	2064	5477	4481	4194	9.55049	9.63194	5.54135	8.68298	7.35388	6.9159	1.07716	0.871787
IG_gene3009			2	0	0	1	0	0	0	0	0	0.0483257	0	0	0	#DIV/0!	0.0457966
IG_gene301			1	0	0	0	0	0	0	0	0	0	0	0	0	#DIV/0!	0.00909904
IG_gene3010			3	7	0	4	2	2	4	0.201872	0	0.128868	0.0380485	0.039387	0.079152	2.11218	0.176283
IG_gene3011			21	2065	3839	2139	4975	4305	2851	8.50748	13.4413	9.84463	13.5208	12.1115	8.05936	0.943658	0.86194
IG_gene3012			3	224	156	204	677	354	650	6.45992	3.82337	6.57229	12.8794	6.9715	12.8622	0.515255	0.0400479
IG_gene3013			5	538	567	350	474	913	681	9.30921	8.33788	6.7656	5.41049	10.7881	8.08537	1.0053	0.91258
IG_gene3014			1	208	147	222	249	714	205	17.9955	10.8084	21.4566	14.2111	42.1835	12.1696	0.733042	0.693905
IG_gene3016			15	1277	1340	1006	407	700	398	7.36546	6.56835	6.48209	1.54857	2.75709	1.57512	3.47163	0.000643266
IG_gene3017			21	3096	4236	2722	5120	6125	5176	12.755	14.8313	12.5279	13.9149	17.2318	14.6318	0.876268	0.498145
IG_gene3018			2	0	0	0	0	0	0	0	0	0	0	0	0	#DIV/0!	0.0457966
IG_gene3019			1	96	94	115	157	225	104	8.30561	6.91147	11.1149	8.96041	13.2931	6.17385	0.92629	0.895074
IG_gene302			32	1530	1929	1267	1331	1678	1003	4.13658	4.43226	3.82679	2.37387	3.09803	1.86069	1.69048	0.0372568
IG_gene3020			7	11	18	10	21	33	16	0.135955	0.189068	0.138073	0.171218	0.278522	0.135689	0.791036	0.555994
IG_gene3022			30	28	73	26	31	135	29	0.080749	0.178914	0.0837645	0.0589751	0.265862	0.0573852	0.898501	0.883238
IG_gene3023			1	0	0	0	0	0	0	0	0	0	0	0	0	#DIV/0!	0.00909904
IG_gene3024			10	0	0	0	0	0	2	0	0	0	0	0	0.0118728	0	0.130143
IG_gene3025			23	29	7	58	0	93	13	0.109086	0.0223776	0.24373	0	0.238891	0.0335535	1.37714	0.596151
IG_gene3026			2	0	1	0	0	0	0	0	0.0367631	0	0	0	0	#DIV/0!	0.0457966
IG_gene3027			8	4617	4801	3791	7880	7615	8213	49.931	44.1249	45.8007	56.2166	56.2373	60.9445	0.806562	0.278026
IG_gene3031			4	0	0	0	0	0	0	0	0	0	0	0	0	#DIV/0!	0.155048
IG_gene3032			2	0	0	0	0	0	0	0	0	0	0	0	0	#DIV/0!	0.0457966
IG_gene3033			2	0	0	0	0	0	0	0	0	0	0	0	0	#DIV/0!	0.0457966
IG_gene3035			4	557	59	1160	335	1651	863	12.0475	1.08451	28.0289	4.77984	24.3855	12.8078	0.980649	0.657031
IG_gene3037			3	0	1	0	0	0	0	0	0.0245088	0	0	0	0	#DIV/0!	0.176283
IG_gene3038			21	1447	1867	1409	2922	2876	2485	5.96142	6.53684	6.48485	7.94126	8.09122	7.02474	0.823304	0.258035
IG_gene3039			2	0	0	0	0	0	0	0	0	0	0	0	0	#DIV/0!	0.0457966
IG_gene304			16	8975	8026	7921	12536	14448	11819	48.5305	36.8826	47.8485	44.7165	53.3497	43.8514	0.939007	0.800461
IG_gene3040			3	0	0	0	0	0	0	0	0	0	0	0	0	#DIV/0!	0.176283
IG_gene3041			19	4951	6577	3316	7721	8010	5720	22.5445	25.4517	16.8682	23.1925	24.9071	17.8717	0.983221	0.942884
IG_gene3042			11	0	0	2	0	0	1	0	0	0.017573	0	0	0.00539672	3.25623	0.130143
IG_gene3043			1	0	0	0	0	0	0	0	0	0	0	0	0	#DIV/0!	0.00909904
IG_gene3044			2	0	0	0	0	0	0	0	0	0	0	0	0	#DIV/0!	0.0457966
IG_gene3045			1	0	0	0	0	0	0	0	0	0	0	0	0	#DIV/0!	0.00909904
IG_gene3046			1	0	0	0	0	0	0	0	0	0	0	0	0	#DIV/0!	0.00909904
IG_gene3047			1	0	0	0	0	0	0	0	0	0	0	0	0	#DIV/0!	0.00909904
IG_gene3048			16	1	2	0	0	0	0	0.0054073	0.00919078	0	0	0	0	#DIV/0!	0.123297
IG_gene3049			3	56	87	17	26	19	12	1.61498	2.13226	0.547691	0.49463	0.374177	0.237456	3.88238	0.0201329
IG_gene305			2	0	0	0	0	0	0	0	0	0	0	0	0	#DIV/0!	0.0457966
IG_gene3050			3	0	0	0	0	0	0	0	0	0	0	0	0	#DIV/0!	0.176283
IG_gene3052			1	0	0	0	0	0	0	0	0	0	0	0	0	#DIV/0!	0.00909904
IG_gene3053			5	2358	2676	1672	1530	1827	1544	40.8013	39.3513	32.3202	17.4642	21.588	18.3316	1.96001	0.00813652
IG_gene3054			18	649	997	730	1098	1510	1223	3.11941	4.07254	3.91975	3.48143	4.9562	4.03345	0.890997	0.663795
IG_gene3055			17	2216	1592	1834	2151	1766	2292	11.2777	6.88552	10.427	7.22137	6.13742	8.00366	1.33834	0.212954
IG_gene306			24	48	73	68	63	36	33	0.173034	0.223642	0.273846	0.149816	0.0886208	0.0816255	2.09497	0.0285314
IG_gene308			20	1055	1002	991	1063	1300	1723	4.56376	3.68367	4.78908	3.03341	3.84023	5.11421	1.08748	0.720279
IG_gene309			25	8466	13038	6666	16142	12284	9577	29.298	38.3454	25.7711	36.8507	29.0298	22.7411	1.05408	0.844717
IG_gene310			5	2	0	0	1	0	0	0.0346067	0	0	0.0114145	0	0	3.03181	0.124883
IG_gene312			1	0	0	0	0	0	0	0	0	0	0	0	0	#DIV/0!	0.00909904
IG_gene313			9	1606	2148	1587	2733	2214	2140	15.4384	17.5483	17.0429	17.3311	14.5338	14.1154	1.08807	0.664988
IG_gene314			16	1641	4311	1894	2053	2516	2038	8.87338	19.8107	11.4411	7.32314	9.29041	7.56149	1.65978	0.104403
IG_gene315			22	3841	4166	3780	6148	6931	7025	15.105	13.9232	16.6065	15.9492	18.613	18.956	0.852694	0.390172
IG_gene316			24	2362	2442	1461	3557	3709	2382	8.51469	7.4813	5.88365	8.45865	9.1304	5.89187	0.931805	0.812751
IG_gene319			12	10771	11913	7064	15472	14317	12301	77.656	72.9932	56.8954	73.5857	70.488	60.853	1.01278	0.981525
IG_gene32			25	85	19	90	44	79	115	0.294157	0.05588	0.347945	0.100448	0.186694	0.273074	1.24591	0.964657
IG_gene320			7	4513	4396	3258	8059	7250	6078	55.7786	46.1745	44.9843	65.707	61.1905	51.5449	0.823445	0.379509
IG_gene321			62	882	1258	733	2342	1777	2460	1.23077	1.49187	1.14267	2.15587	1.69332	2.35541	0.622974	0.0853707
IG_gene322			2	0	0	0	0	0	0	0	0	0	0	0	0	#DIV/0!	0.0457966
IG_gene323			15	555	664	464	559	701	520	3.20112	3.25476	2.98975	2.12691	2.76103	2.05795	1.35989	0.139278
IG_gene324			30	259	252	179	437	543	246	0.746928	0.617621	0.576686	0.831359	1.06936	0.486785	0.813083	0.697585
IG_gene326			12	1247	1678	1362	2649	2232	2749	8.99053	10.2814	10.9699	12.5988	10.989	13.5993	0.813237	0.237137
IG_gene330			16	2072	1664	1738	2661	2759	2388	11.2039	7.64673	10.4988	9.4919	10.1877	8.86007	1.02837	0.95358
IG_gene331			3	2886	3043	2775	5633	3536	4613	83.2291	74.5801	89.4025	107.163	69.6362	91.282	0.922151	0.807708
IG_gene332			21	3310	4027	3300	5324	4970	5986	13.6367	14.0995	15.1881	14.4693	13.9824	16.9216	0.946027	0.806231
IG_gene334			8	631	912	603	116	135	68	6.82401	8.38199	7.2851	0.827554	0.996984	0.504594	9.65643	7.81917e-06
IG_gene335			15	34	20	18	0	23	5	0.196105	0.098035	0.115982	0	0.0905901	0.019788	3.7156	0.033058
IG_gene336			86	953	709	1066	520	583	249	0.958727	0.606164	1.19803	0.345091	0.400511	0.171879	3.01142	0.00909904
IG_gene337			18	51	38	61	46	70	150	0.245131	0.155222	0.327541	0.145852	0.229758	0.4947	0.836362	0.855205
IG_gene338			13	0	0	0	0	42	0	0	0	0	0	0.190875	0	0	0.86194
IG_gene341			23	8990	12192	8873	15547	14015	15034	33.8168	38.9753	37.2864	38.5787	36.0006	38.8034	0.970859	0.902415
IG_gene342			4	147	163	121	384	324	333	3.17949	2.9962	2.9237	5.47898	4.78552	4.94205	0.598386	0.019959
IG_gene343			6	0	21	0	0	0	0	0	0.257342	0	0	0	0	#DIV/0!	0.0385349
IG_gene348			23	4459	6205	4827	8186	8081	7339	16.773	19.8361	20.2842	20.3129	20.7578	18.9423	0.948016	0.801915
IG_gene349			34	4744	5740	5146	9103	7792	11933	12.0716	12.413	14.6285	15.2804	13.5399	20.835	0.787693	0.272513
IG_gene350			18	769	920	607	998	707	680	3.69619	3.75801	3.2593	3.16436	2.32055	2.24264	1.3864	0.130583
IG_gene351			3	4	7	2	12	21	25	0.115356	0.171561	0.0644342	0.228291	0.413564	0.4947	0.309137	0.542008
IG_gene352			14	2842	3072	2530	4654	4690	3767	17.5629	16.1338	17.4663	18.9726	19.792	15.9731	0.934693	0.763467
IG_gene353			31	9714	15861	12618	19131	18159	17417	27.1105	37.6194	39.3402	35.2212	34.6078	33.353	1.00861	0.987447
IG_gene354			17	10424	15775	8500	19086	18058	13885	53.0501	68.228	48.3257	64.0758	62.7574	48.4864	0.967398	0.902964
IG_gene355			18	1728	2018	1485	3343	2646	3060	8.30561	8.24311	7.97374	10.5997	8.68483	10.0919	0.834768	0.328853
IG_gene356			13	1482	1726	1315	2463	2758	1721	9.86291	9.76203	9.77666	10.8131	12.5342	7.85888	0.942174	0.874039
IG_gene357			27	6731	7194	6494	10599	10634	12363	21.5683	19.5907	23.2464	22.4042	23.269	27.1821	0.884019	0.55238
IG_gene358			1	0	0	0	0	0	0	0	0	0	0	0	0	#DIV/0!	0.00909904
IG_gene36			18	29	134	43	65	44	238	0.139388	0.547362	0.230889	0.206096	0.144419	0.784924	0.808181	0.90275
IG_gene360			15	337	454	381	829	588	704	1.94374	2.22539	2.45494	3.15422	2.31596	2.78615	0.802304	0.326931
IG_gene361			58	14554	19270	13372	24596	23564	26412	21.7097	24.4285	22.2831	24.2028	24.003	27.0331	0.909388	0.644471
IG_gene362			49	4281	4715	4355	7368	6759	9459	7.55874	7.07503	8.59014	8.58187	8.14949	11.4597	0.823805	0.374925
IG_gene363			29	935	909	1095	1371	1960	1708	2.78942	2.30467	3.64942	2.69816	3.99303	3.49633	0.858257	0.552446
IG_gene364			18	10919	12298	10900	18933	14515	20464	52.482	50.2348	58.5278	60.031	47.6419	67.4902	0.92054	0.778158
IG_gene368			32	9411	11385	7975	12585	14333	12996	25.444	26.1593	24.0873	22.4456	26.4625	24.1092	1.03661	0.872044
IG_gene369			1	0	0	0	0	0	0	0	0	0	0	0	0	#DIV/0!	0.00909904
IG_gene37			3	0	0	0	1	0	0	0	0	0	0.0190242	0	0	0	0.176283
IG_gene370			9	0	0	0	0	0	0	0	0	0	0	0	0	#DIV/0!	0.124883
IG_gene371			9	1618	1024	1270	1559	2517	1645	15.5538	8.36566	13.6386	9.88626	16.5228	10.8504	1.00801	0.99913
IG_gene373			4	10	0	8	3	7	14	0.216292	0	0.193303	0.0428045	0.103391	0.207774	1.15715	0.316907
IG_gene374			2	0	0	0	0	1	0	0	0	0	0	0.0295403	0	0	0.0457966
IG_gene375			1	0	0	0	0	0	0	0	0	0	0	0	0	#DIV/0!	0.00909904
IG_gene377			3	0	0	0	0	0	0	0	0	0	0	0	0	#DIV/0!	0.176283
IG_gene378			1	0	0	0	0	0	0	0	0	0	0	0	0	#DIV/0!	0.00909904
IG_gene379			2	0	0	0	0	0	0	0	0	0	0	0	0	#DIV/0!	0.0457966
IG_gene380			9	4249	7846	6000	14944	12898	8222	40.8455	64.0986	64.4342	94.766	84.6689	54.2323	0.72487	0.249251
IG_gene381			23	3625	5255	3688	10506	6240	8547	13.6358	16.7992	15.4978	26.0698	16.0288	22.0602	0.715924	0.135474
IG_gene382			4	0	0	0	0	0	0	0	0	0	0	0	0	#DIV/0!	0.155048
IG_gene383			4	0	0	0	0	2	0	0	0	0	0	0.0295403	0	0	0.155048
IG_gene384			24	199	286	150	118	114	101	0.717368	0.876188	0.604071	0.280607	0.280632	0.249823	2.70956	0.00428078
IG_gene385			28	0	0	0	1	0	1	0	0	0	0.00203831	0	0.00212014	0	0.106433
IG_gene386			12	70	178	50	99	322	93	0.504681	1.09064	0.402714	0.47085	1.58533	0.460071	0.794053	0.815364
IG_gene389			6	0	0	1	0	0	0	0	0	0.0161086	0	0	0	#DIV/0!	0.124509
IG_gene39			1	0	0	0	0	0	0	0	0	0	0	0	0	#DIV/0!	0.00909904
IG_gene392			13	878	1345	665	1540	1478	1171	5.84321	7.60714	4.94409	6.76092	6.717	5.34732	0.977116	0.902964
IG_gene394			8	0	0	0	0	1	0	0	0	0	0	0.00738506	0	0	0.135474
IG_gene395			12	269	487	269	626	581	380	1.93942	2.98394	2.1666	2.97729	2.86048	1.87986	0.91867	0.79683
IG_gene396			9	1	0	0	0	0	1	0.00961298	0	0	0	0	0.006596	1.4574	0.124883
IG_gene397			2	0	0	0	0	0	0	0	0	0	0	0	0	#DIV/0!	0.0457966
IG_gene398			1	0	0	0	0	0	0	0	0	0	0	0	0	#DIV/0!	0.00909904
IG_gene399			6	579	947	423	1269	825	1544	8.34887	11.6049	6.81392	12.0709	8.12357	15.2763	0.754641	0.311757
IG_gene40			11	1234	1316	1097	1852	2040	1857	9.70561	8.79642	9.63878	9.60897	10.9567	10.0217	0.920012	0.687025
IG_gene400			12	4944	6173	3591	9254	6902	7526	35.6449	37.8231	28.9229	44.0126	33.9811	37.2311	0.888619	0.616385
IG_gene401			3	325	369	365	542	436	623	9.37265	9.04373	11.7592	10.3111	8.58637	12.3279	0.96638	0.908204
IG_gene402			3	165	74	295	78	463	362	4.75842	1.81365	9.50405	1.48389	9.11809	7.16325	0.90492	0.951169
IG_gene403			26	777	861	649	1655	1335	1441	2.58552	2.43485	2.41257	3.6329	3.03356	3.29013	0.746535	0.136677
IG_gene405			1	0	0	0	0	0	0	0	0	0	0	0	0	#DIV/0!	0.00909904
IG_gene406			8	234	694	286	421	419	380	2.53062	6.3784	3.45529	3.00345	3.09434	2.81979	1.38651	0.42874
IG_gene407			2	0	0	0	0	0	0	0	0	0	0	0	0	#DIV/0!	0.0457966
IG_gene408			8	2172	3162	1915	3699	3443	3187	23.4893	29.0613	23.1359	26.389	25.4268	23.6491	1.00294	0.995282
IG_gene409			16	824	841	739	1616	1220	837	4.45561	3.86472	4.46409	5.76434	4.50489	3.10548	0.955866	0.963821
IG_gene41			1	0	0	0	0	0	0	0	0	0	0	0	0	#DIV/0!	0.00909904
IG_gene410			2	0	0	0	0	0	0	0	0	0	0	0	0	#DIV/0!	0.0457966
IG_gene411			22	2389	4020	2397	5592	4183	4505	9.39494	13.4353	10.5306	14.5068	11.2334	12.1561	0.880318	0.523144
IG_gene412			29	2257	2635	1653	3274	3051	2324	6.73339	6.68075	5.50913	6.44331	6.21568	4.75731	1.08653	0.697585
IG_gene413			4	0	0	0	1	0	0	0	0	0	0.0142682	0	0	0	0.155048
IG_gene414			21	544	851	453	1031	1198	687	2.2412	2.97956	2.08491	2.802	3.3704	1.94205	0.900328	0.76536
IG_gene417			1	0	0	0	1	0	0	0	0	0	0.0570727	0	0	0	0.00909904
IG_gene418			10	2500	5000	3949	5098	5383	3072	21.6292	36.7631	38.1676	29.0957	31.803	18.2366	1.22019	0.522577
IG_gene419			12	183	527	157	571	395	346	1.31938	3.22903	1.26452	2.71571	1.94473	1.71166	0.912247	0.688004
IG_gene42			7	378	803	212	603	600	542	4.67191	8.43451	2.92716	4.9164	5.06404	4.59647	1.09993	0.995282
IG_gene420			1	0	0	0	0	0	0	0	0	0	0	0	0	#DIV/0!	0.00909904
IG_gene421			9	11	8	17	19	0	23	0.105743	0.0653567	0.182564	0.120487	0	0.151708	1.2993	0.844717
IG_gene422			19	125	153	113	94	181	137	0.569189	0.59208	0.574821	0.28236	0.56282	0.428045	1.36354	0.385998
IG_gene425			12	828	674	708	1121	1565	1749	5.96966	4.12973	5.70243	5.33154	7.70508	8.6523	0.728566	0.176283
IG_gene426			3	0	0	0	0	0	0	0	0	0	0	0	0	#DIV/0!	0.176283
IG_gene428			8	345	665	277	849	838	836	3.73104	6.11187	3.34655	6.05684	6.18868	6.20353	0.714912	0.124883
IG_gene429			12	17	0	8	53	2	83	0.122565	0	0.0644342	0.252071	0.00984675	0.410601	0.278059	0.23573
IG_gene43			5	3462	3617	3324	4239	4849	5275	59.9042	53.1889	64.2538	48.3862	57.2963	62.629	1.05368	0.833675
IG_gene432			3	23	92	11	99	47	40	0.663295	2.25481	0.354388	1.8834	0.925595	0.79152	0.908895	0.624538
IG_gene433			5	145	59	168	137	287	78	2.50899	0.86761	3.24749	1.56379	3.39122	0.926078	1.12634	0.852976
IG_gene434			15	3185	4056	2781	7291	7528	6998	18.3704	19.8815	17.9192	27.7411	29.6505	27.6953	0.660161	0.0310999
IG_gene436			12	2574	2889	2990	3806	2721	4263	18.5578	17.7014	24.0823	18.1016	13.3965	21.089	1.14746	0.547546
IG_gene437			2	0	0	0	0	0	0	0	0	0	0	0	0	#DIV/0!	0.0457966
IG_gene438			11	8065	12393	6619	21130	14014	11409	63.4325	82.8374	58.1578	109.631	75.2686	61.5712	0.829418	0.558624
IG_gene439			1	0	0	0	0	0	0	0	0	0	0	0	0	#DIV/0!	0.00909904
IG_gene44			25	1648	2003	1955	1486	3196	3193	5.70319	5.89092	7.55814	3.3924	7.55285	7.58197	1.03374	0.804766
IG_gene440			25	4082	6241	3499	9165	6839	7248	14.1265	18.3551	13.5273	20.9228	16.1621	17.2108	0.847376	0.406118
IG_gene442			69	1655	1981	1605	3922	2898	3674	2.07515	2.11095	2.24819	3.24404	2.48138	3.16092	0.724065	0.135474
IG_gene443			12	3401	3981	4441	4175	5032	4855	24.5203	24.3923	35.7691	19.8565	24.7744	24.0177	1.23355	0.369758
IG_gene444			1	0	0	0	0	0	0	0	0	0	0	0	0	#DIV/0!	0.00909904
IG_gene445			29	4877	5318	4677	10172	7797	10553	14.5497	13.4832	15.5875	20.0187	15.8845	21.6023	0.758543	0.147255
IG_gene446			1	0	0	0	0	0	0	0	0	0	0	0	0	#DIV/0!	0.00909904
IG_gene447			25	1743	3506	1315	6160	5873	5287	6.03195	10.3113	5.08386	14.0627	13.8792	12.5543	0.529115	0.0133957
IG_gene448			18	136	77	176	95	225	116	0.653682	0.314529	0.945036	0.301217	0.738506	0.382568	1.34519	0.618582
IG_gene45			4	0	0	0	0	0	0	0	0	0	0	0	0	#DIV/0!	0.155048
IG_gene450			4	0	0	0	0	0	0	0	0	0	0	0	0	#DIV/0!	0.155048
IG_gene451			5	167	231	127	203	171	404	2.88966	3.39691	2.45494	2.31715	2.02055	4.79661	0.956998	0.955876
IG_gene452			18	2510	2838	2918	4837	3961	3704	12.0643	11.5926	15.6683	15.3367	13.001	12.2158	0.969712	0.883298
IG_gene453			4	199	252	193	346	388	446	4.30421	4.63215	4.66343	4.93679	5.73081	6.61908	0.786721	0.199973
IG_gene456			19	1844	2659	1157	4034	2836	2421	8.39668	10.2898	5.88556	12.1174	8.81854	7.56422	0.862171	0.581318
IG_gene457			16	182	128	115	43	165	180	0.984128	0.58821	0.694682	0.153383	0.609268	0.667845	1.58478	0.24129
IG_gene46			3	0	0	0	0	0	0	0	0	0	0	0	0	#DIV/0!	0.176283
IG_gene460			1	2249	3205	2690	3877	3923	2392	194.576	235.652	259.992	221.271	231.773	141.999	1.15995	0.546101
IG_gene461			2	522	560	400	1038	848	792	22.5809	20.5874	19.3303	29.6207	25.0501	23.5081	0.799428	0.234069
IG_gene462			1	0	0	0	0	0	1	0	0	0	0	0	0.059364	0	0.00909904
IG_gene463			17	1412	1786	1322	2468	2070	3210	7.18598	7.72458	7.51607	8.28561	7.19392	11.2093	0.8403	0.472333
IG_gene464			1	0	0	0	0	0	0	0	0	0	0	0	0	#DIV/0!	0.00909904
IG_gene465			70	1726	2298	1948	3135	2559	3549	2.13326	2.41376	2.68967	2.55604	2.15981	3.00975	0.936714	0.821749
IG_gene466			11	1330	1385	935	1932	2420	1901	10.4607	9.25763	8.21537	10.024	12.9977	10.2592	0.839329	0.393141
IG_gene467			69	8193	8301	8446	13825	15357	13285	10.2729	8.84553	11.8307	11.4352	13.1493	11.4297	0.85936	0.417159
IG_gene468			20	4611	6060	2537	9857	10993	7641	19.9464	22.2785	12.2602	28.1283	32.4736	22.68	0.654225	0.0871749
IG_gene469			15	187	158	164	272	372	405	1.07858	0.774477	1.05672	1.03492	1.4652	1.60283	0.709192	0.231077
IG_gene47			18	655	1169	561	997	1790	1006	3.14825	4.77512	3.0123	3.16119	5.87523	3.31779	0.885178	0.764231
IG_gene470			19	481	559	552	707	896	683	2.19024	2.16322	2.80798	2.1237	2.78611	2.13398	1.0167	0.955053
IG_gene471			2	0	0	2	10	13	0	0	0	0.0966514	0.285363	0.384023	0	0.144388	0.241422
IG_gene472			11	681	1220	446	1920	982	962	5.35617	8.15473	3.91877	9.96178	5.27428	5.19165	0.853237	0.657031
IG_gene473			2	0	0	0	0	0	0	0	0	0	0	0	0	#DIV/0!	0.0457966
IG_gene474			17	801	1033	525	1427	2183	977	4.07647	4.4678	2.98482	4.79075	7.58663	3.41168	0.730195	0.364036
IG_gene475			12	474	663	480	335	324	379	3.41741	4.06233	3.86605	1.59328	1.59517	1.87491	2.24076	0.0081407
IG_gene476			21	2653	3496	2443	4107	4853	5256	10.93	12.2404	11.2438	11.1618	13.6532	14.858	0.867445	0.467912
IG_gene477			33	1800	2388	1641	3585	2634	3354	4.7191	5.32063	4.80621	6.20017	4.7157	6.03354	0.875897	0.547982
IG_gene478			29	1100	1625	827	995	885	581	3.28167	4.12001	2.75623	1.95818	1.80297	1.18933	2.0519	0.020965
IG_gene479			10	54	23	17	67	54	51	0.467191	0.16911	0.164307	0.382387	0.319035	0.302756	0.797277	0.386075
IG_gene48			23	267	257	194	379	381	421	1.00435	0.821576	0.815233	0.940459	0.978681	1.08662	0.878699	0.677467
IG_gene480			11	343	141	492	211	691	620	2.69775	0.942473	4.32295	1.09476	3.71133	3.34597	0.97683	0.921445
IG_gene482			32	2150	3219	1898	4387	3635	3730	5.81285	7.39628	5.73263	7.82431	6.71118	6.91961	0.882856	0.527879
IG_gene485			13	2	2	0	0	0	0	0.0133103	0.0113117	0	0	0	0	#DIV/0!	0.124883
IG_gene487			1	2334	3840	1749	4062	4726	3259	201.93	282.341	169.043	231.829	279.214	193.467	0.92733	0.77271
IG_gene488			14	2461	2085	2098	3288	3674	3844	15.2084	10.9502	14.4839	13.4039	15.5044	16.2996	0.899011	0.603404
IG_gene489			14	229	250	254	281	289	191	1.41517	1.31297	1.75353	1.14553	1.21959	0.809894	1.41154	0.255436
IG_gene492			85	8288	8970	8109	9867	13433	12564	8.43589	7.75918	9.22054	6.62513	9.33681	8.77469	1.02745	0.888228
IG_gene493			31	624	468	684	644	907	586	1.7415	1.11001	2.13257	1.18564	1.72858	1.12217	1.23478	0.587149
IG_gene494			9	3	0	7	8	18	0	0.0288389	0	0.0751733	0.0507313	0.118161	0	0.615849	0.575152
IG_gene495			1	0	0	0	0	0	0	0	0	0	0	0	0	#DIV/0!	0.00909904
IG_gene496			2	0	0	0	0	0	1	0	0	0	0	0	0.029682	0	0.0457966
IG_gene497			9	723	593	698	576	629	907	6.95018	4.84456	7.49585	3.65265	4.12907	5.98257	1.4015	0.168288
IG_gene498			22	2069	1716	2030	2615	2734	2382	8.13651	5.73505	8.91829	6.78387	7.3421	6.4275	1.10881	0.723771
IG_gene499			7	0	0	0	0	0	0	0	0	0	0	0	0	#DIV/0!	0.135474
IG_gene5			6	381	167	957	164	1099	693	5.49382	2.04648	15.4159	1.55999	10.8216	6.85654	1.19327	0.883064
IG_gene50			13	1480	973	1901	824	2090	1194	9.8496	5.50316	14.1334	3.61753	9.49833	5.45235	1.58799	0.19812
IG_gene500			31	1518	1715	1508	1605	2121	2004	4.23653	4.06766	4.70162	2.95489	4.04225	3.83759	1.20038	0.380368
IG_gene501			2	0	0	0	0	0	0	0	0	0	0	0	0	#DIV/0!	0.0457966
IG_gene503			10	246	137	355	138	399	729	2.12831	1.00731	3.43112	0.787603	2.35731	4.32763	0.878783	0.97038
IG_gene504			12	5639	6172	4621	10162	8297	8563	40.6557	37.817	37.2188	48.3311	40.8492	42.3611	0.879506	0.557936
IG_gene505			27	658	932	516	1332	1118	1120	2.10845	2.53802	1.84712	2.81559	2.44637	2.46251	0.840651	0.441004
IG_gene506			7	1092	1170	961	1301	1763	1616	13.4966	12.2894	13.2689	10.6074	14.8798	13.7046	0.996506	0.981866
IG_gene507			9	1395	2620	923	3866	2700	2420	13.4101	21.4043	9.91213	24.5159	17.7242	15.9623	0.768466	0.277622
IG_gene508			72	7171	9605	5559	14668	12401	11985	8.61683	9.80861	7.46229	11.627	10.1758	9.88163	0.81705	0.283758
IG_gene51			1	0	0	0	0	0	0	0	0	0	0	0	0	#DIV/0!	0.00909904
IG_gene510			1	0	0	0	0	0	0	0	0	0	0	0	0	#DIV/0!	0.00909904
IG_gene511			58	3115	3879	3004	4339	5410	5504	4.64655	4.91739	5.00587	4.26963	5.51079	5.63344	0.945241	0.840699
IG_gene512			9	2525	3594	2117	4849	4220	4480	24.2728	29.3615	22.7345	30.7495	27.7022	29.5501	0.86781	0.47693
IG_gene513			24	175	184	117	284	363	165	0.630851	0.563701	0.471175	0.67536	0.893593	0.408127	0.842519	0.732414
IG_gene514			25	557	1027	574	947	1082	523	1.92759	3.02046	2.21912	2.16191	2.557	1.24189	1.20238	0.530292
IG_gene515			32	223	156	264	155	397	233	0.602914	0.358441	0.797374	0.276446	0.732968	0.432244	1.21994	0.662304
IG_gene516			42	2100	2296	1641	3956	2710	2014	4.32584	4.01944	3.77631	5.3757	3.8121	2.84664	1.00724	0.90403
IG_gene517			24	283	482	221	786	647	691	1.02018	1.47665	0.889998	1.86913	1.59271	1.70919	0.654962	0.129082
IG_gene518			9	1947	2357	2032	3395	3310	4671	18.7165	19.2557	21.8217	21.5291	21.7285	30.8099	0.80729	0.331627
IG_gene519			13	227	280	117	317	244	171	1.51072	1.58364	0.869862	1.3917	1.1089	0.780864	1.20807	0.644471
IG_gene52			17	11554	17849	8362	3957	3152	2337	58.8009	77.1983	47.5411	13.2845	10.9542	8.1608	5.6649	3.23145e-05
IG_gene520			9	690	1185	435	1642	1187	728	6.63295	9.68096	4.67148	10.4126	7.79206	4.80189	0.912149	0.818464
IG_gene521			13	9957	10706	8861	17812	13413	20929	66.2652	60.5517	65.8791	78.1984	60.9574	95.5714	0.820936	0.457819
IG_gene522			13	134	215	164	235	299	233	0.891788	1.21601	1.21929	1.0317	1.35885	1.06398	0.963109	0.917683
IG_gene523			5	307	249	282	200	232	338	5.31213	3.66161	5.45114	2.28291	2.74134	4.013	1.59616	0.0798142
IG_gene524			5	121	125	182	248	289	260	2.09371	1.83816	3.51811	2.83081	3.41485	3.08693	0.798275	0.311997
IG_gene525			1	0	0	0	0	0	0	0	0	0	0	0	0	#DIV/0!	0.00909904
IG_gene526			24	1	2	0	0	0	2	0.00360487	0.00612719	0	0	0	0.004947	1.96727	0.111781
IG_gene527			7	0	0	0	1	0	1	0	0	0	0.00815324	0	0.00848057	0	0.135474
IG_gene528			7	12	27	5	18	0	0	0.148314	0.283601	0.0690367	0.146758	0	0	3.41345	0.117624
IG_gene529			7	228	190	252	76	93	25	2.81797	1.99571	3.47945	0.619646	0.784927	0.212014	5.13003	0.00355122
IG_gene53			1	0	0	0	0	0	0	0	0	0	0	0	0	#DIV/0!	0.00909904
IG_gene530			8	530	584	287	917	927	519	5.73174	5.36742	3.46737	6.54196	6.84595	3.85124	0.844968	0.601487
IG_gene531			24	2162	2408	2725	3916	4072	5283	7.79372	7.37714	10.974	9.31236	10.024	13.0675	0.806843	0.330579
IG_gene532			16	525	909	406	1456	1192	1319	2.83883	4.17721	2.45253	5.19361	4.4015	4.89382	0.653504	0.0792299
IG_gene533			13	1	2	0	0	0	0	0.00665514	0.0113117	0	0	0	0	#DIV/0!	0.124883
IG_gene534			3	0	0	0	0	0	1	0	0	0	0	0	0.019788	0	0.176283
IG_gene535			24	87	167	75	201	267	186	0.313623	0.51162	0.302036	0.477984	0.657271	0.460071	0.706614	0.236098
IG_gene538			6	3	0	1	0	0	6	0.0432584	0	0.0161086	0	0	0.059364	1.00005	0.124509
IG_gene54			2	0	0	0	0	0	0	0	0	0	0	0	0	#DIV/0!	0.0457966
IG_gene541			1	67	19	107	35	158	93	5.79662	1.397	10.3417	1.99754	9.33472	5.52085	1.04048	0.938758
IG_gene542			2	0	0	0	0	0	0	0	0	0	0	0	0	#DIV/0!	0.0457966
IG_gene544			2	146	227	197	302	413	279	6.31572	8.34523	9.52016	8.61798	12.2001	8.28127	0.830984	0.448409
IG_gene546			15	754	1067	677	600	753	850	4.34891	5.23017	4.3622	2.28291	2.96584	3.36396	1.61869	0.0383048
IG_gene547			15	74	174	72	1	29	2	0.426816	0.852905	0.463927	0.00380485	0.114222	0.0079152	13.8448	0.000300017
IG_gene548			25	2250	2834	1959	4758	3637	4015	7.78651	8.33494	7.5736	10.8621	8.59503	9.53385	0.817325	0.282188
IG_gene549			8	0	0	0	0	0	0	0	0	0	0	0	0	#DIV/0!	0.135474
IG_gene55			24	358	541	334	487	471	303	1.29054	1.6574	1.34506	1.1581	1.15945	0.74947	1.39973	0.259383
IG_gene551			1	0	0	0	0	0	0	0	0	0	0	0	0	#DIV/0!	0.00909904
IG_gene552			48	168	160	162	187	262	109	0.302809	0.245088	0.326198	0.222346	0.322481	0.134806	1.28613	0.35159
IG_gene553			13	1595	2100	1003	2842	2903	1818	10.6149	11.8773	7.45702	12.477	13.1931	8.30182	0.881589	0.645751
IG_gene554			7	0	0	0	1	0	0	0	0	0	0.00815324	0	0	0	0.135474
IG_gene555			15	1929	3042	1546	3759	3611	2795	11.1261	14.9111	9.96153	14.3024	14.2226	11.0615	0.909367	0.650178
IG_gene556			3	0	0	0	0	0	0	0	0	0	0	0	0	#DIV/0!	0.176283
IG_gene557			11	1	1	4	5	1	1	0.00786516	0.00668421	0.035146	0.0259421	0.00537096	0.00539672	1.35373	0.130143
IG_gene558			16	1726	2476	1492	3311	2591	3048	9.333	11.3782	9.01274	11.8105	9.56735	11.3088	0.909359	0.646624
IG_gene559			14	1	1	0	1	0	1	0.00617977	0.00525188	0	0.00407662	0	0.00424028	1.37451	0.123297
IG_gene56			31	283	223	169	411	702	496	0.789814	0.528915	0.526906	0.756673	1.33789	0.949823	0.606242	0.167654
IG_gene560			1	0	0	0	0	0	0	0	0	0	0	0	0	#DIV/0!	0.00909904
IG_gene561			23	213	194	97	139	162	90	0.801221	0.620178	0.407617	0.344918	0.416132	0.232294	1.84127	0.110731
IG_gene562			7	0	0	0	0	0	0	0	0	0	0	0	0	#DIV/0!	0.135474
IG_gene563			3	0	0	0	0	0	0	0	0	0	0	0	0	#DIV/0!	0.176283
IG_gene564			26	2690	3903	1952	4313	4340	4401	8.95116	11.0374	7.25629	9.46748	9.8619	10.0485	0.927394	0.706276
IG_gene565			3	0	0	0	0	0	0	0	0	0	0	0	0	#DIV/0!	0.176283
IG_gene566			21	308	368	439	682	847	400	1.26891	1.28846	2.02047	1.8535	2.38291	1.13074	0.852937	0.731775
IG_gene568			1	0	0	4	0	0	0	0	0	0.386605	0	0	0	#DIV/0!	0.00909904
IG_gene569			1	0	0	0	0	0	0	0	0	0	0	0	0	#DIV/0!	0.00909904
IG_gene57			12	95	102	107	113	152	102	0.684924	0.624973	0.861808	0.537434	0.748353	0.504594	1.21299	0.480751
IG_gene570			1	788	701	588	1552	1194	1679	68.1752	51.5419	56.831	88.5768	70.5421	99.6721	0.682203	0.113754
IG_gene571			6	799	1134	603	1851	948	1628	11.5212	13.8965	9.71346	17.6069	9.33472	16.1074	0.816071	0.50857
IG_gene572			7	1	4	0	2	2	0	0.0123595	0.042015	0	0.0163065	0.0168801	0	1.63845	0.135474
IG_gene573			2	0	0	0	0	0	0	0	0	0	0	0	0	#DIV/0!	0.0457966
IG_gene574			1	0	0	0	0	0	0	0	0	0	0	0	0	#DIV/0!	0.00909904
IG_gene575			20	633	627	563	891	799	765	2.73826	2.30505	2.72074	2.54259	2.36027	2.27067	1.08232	0.75117
IG_gene576			4	0	0	0	1	0	0	0	0	0	0.0142682	0	0	0	0.155048
IG_gene578			2	0	0	0	0	0	0	0	0	0	0	0	0	#DIV/0!	0.0457966
IG_gene579			30	9295	9795	6654	17236	13496	13415	26.8058	24.0063	21.4373	32.7902	26.5783	26.5456	0.840949	0.388535
IG_gene580			3	0	0	0	0	0	0	0	0	0	0	0	0	#DIV/0!	0.176283
IG_gene581			10	267	530	268	644	601	232	2.31	3.89689	2.59026	3.67548	3.55074	1.37724	1.02251	0.845575
IG_gene582			1	0	0	0	0	0	0	0	0	0	0	0	0	#DIV/0!	0.00909904
IG_gene583			1	0	0	0	0	0	0	0	0	0	0	0	0	#DIV/0!	0.00909904
IG_gene584			3	0	0	0	0	0	2	0	0	0	0	0	0.039576	0	0.176283
IG_gene585			2	0	0	0	0	0	0	0	0	0	0	0	0	#DIV/0!	0.0457966
IG_gene586			25	0	0	0	1	2	0	0	0	0	0.00228291	0.00472644	0	0	0.104403
IG_gene587			40	119	174	55	109	133	105	0.257387	0.319839	0.132896	0.155523	0.196443	0.15583	1.39844	0.393418
IG_gene588			2	0	0	0	0	0	0	0	0	0	0	0	0	#DIV/0!	0.0457966
IG_gene589			3	146	128	222	94	364	528	4.21048	3.13712	7.1522	1.78828	7.16843	10.4481	0.747229	0.860867
IG_gene59			1	0	0	0	0	0	0	0	0	0	0	0	0	#DIV/0!	0.00909904
IG_gene590			4	0	0	0	0	0	0	0	0	0	0	0	0	#DIV/0!	0.155048
IG_gene591			3	0	0	0	0	0	0	0	0	0	0	0	0	#DIV/0!	0.176283
IG_gene592			2	467	748	384	905	710	688	20.2017	27.4988	18.5571	25.8254	20.9736	20.4212	0.98568	0.933294
IG_gene593			25	2711	3013	2721	3537	4401	3113	9.38188	8.86139	10.5195	8.07464	10.4005	7.392	1.11194	0.603125
IG_gene594			6	23	26	21	27	36	24	0.331648	0.318614	0.33828	0.256827	0.354483	0.237456	1.16468	0.546956
IG_gene595			14	296	260	154	324	260	265	1.82921	1.36549	1.06317	1.32083	1.09721	1.12368	1.20221	0.625817
IG_gene597			1	0	0	0	0	0	0	0	0	0	0	0	0	#DIV/0!	0.00909904
IG_gene598			31	3302	2801	2454	3733	4479	4575	9.21543	6.64345	7.65105	6.87266	8.53618	8.76097	0.972698	0.904539
IG_gene599			8	494	859	275	1553	796	1286	5.34241	7.89488	3.32239	11.0792	5.87851	9.54276	0.624882	0.124883
IG_gene6			10	6	17	13	2	9	6	0.0519101	0.124995	0.125647	0.0114145	0.0531725	0.0356184	3.01931	0.025347
IG_gene60			1	0	0	0	0	0	0	0	0	0	0	0	0	#DIV/0!	0.00909904
IG_gene600			2	0	0	0	0	0	0	0	0	0	0	0	0	#DIV/0!	0.0457966
IG_gene601			27	6714	9035	3937	11095	8775	7168	21.5138	24.6041	14.0932	23.4526	19.2012	15.76	1.03077	0.960283
IG_gene602			8	807	912	450	1064	1423	1238	8.72738	8.38199	5.43664	7.59067	10.5089	9.18657	0.826279	0.386872
IG_gene611			20	180	380	164	371	223	183	0.778651	1.397	0.792541	1.0587	0.658748	0.54318	1.313	0.442739
IG_gene613			14	48	187	49	248	102	90	0.296629	0.982101	0.33828	1.011	0.430444	0.381625	0.88697	0.762384
IG_gene615			11	3499	4880	2942	7231	7809	6495	27.5202	32.6189	25.8498	37.5175	41.9418	35.0517	0.750923	0.138158
IG_gene616			18	543	1006	527	1213	989	1070	2.60992	4.1093	2.82974	3.84606	3.24615	3.52886	0.899058	0.628967
IG_gene617			5	435	359	216	724	908	490	7.52696	5.27919	4.17534	8.26413	10.729	5.81767	0.684439	0.155048
IG_gene618			56	1996	2807	1819	4165	3296	4237	3.08371	3.6855	3.13944	4.24478	3.47731	4.49152	0.81128	0.313594
IG_gene619			5	0	0	1	6	0	17	0	0	0.0193303	0.0684872	0	0.201837	0.0715076	0.547622
IG_gene62			1	0	0	0	0	0	0	0	0	0	0	0	0	#DIV/0!	0.00909904
IG_gene620			2	43	159	152	276	87	138	1.86011	5.84534	7.3455	7.87603	2.57	4.09611	1.03499	0.984734
IG_gene621			13	2987	3497	2664	5452	5385	5284	19.8789	19.7786	19.8061	23.9354	24.473	24.1292	0.819763	0.244552
IG_gene622			1	0	0	0	0	0	0	0	0	0	0	0	0	#DIV/0!	0.00909904
IG_gene624			7	305	331	257	580	622	497	3.76966	3.47674	3.54849	4.72888	5.24972	4.21484	0.760554	0.181312
IG_gene625			48	6682	7289	4886	7417	7283	6114	12.0439	11.1653	9.8383	8.81892	8.96424	7.56149	1.30392	0.134812
IG_gene626			14	1789	3646	1750	5282	3787	4828	11.0556	19.1483	12.0814	21.5327	15.9813	20.4721	0.729233	0.144229
IG_gene627			30	2933	4450	1983	5668	6525	3631	8.45846	10.9064	6.38866	10.7829	12.85	7.18502	0.835666	0.546101
IG_gene628			5	0	0	0	0	0	0	0	0	0	0	0	0	#DIV/0!	0.124883
IG_gene630			11	2505	2405	2405	3461	3298	3504	19.7022	16.0755	21.1315	17.9571	17.7134	18.9101	1.04266	0.87637
IG_gene631			10	4	0	0	0	7	0	0.0346067	0	0	0	0.0413564	0	0.836793	0.130143
IG_gene634			16	1863	2004	1020	2529	2645	1748	10.0738	9.20916	6.16152	9.02105	9.76675	6.48551	1.00677	0.999574
IG_gene635			13	758	760	716	1427	1092	1433	5.04459	4.29846	5.32326	6.26482	4.96276	6.54374	0.82528	0.340982
IG_gene636			2	0	0	0	10	0	0	0	0	0	0.285363	0	0	0	0.0457966
IG_gene638			10	2340	2457	1849	1263	897	1331	20.2449	18.0654	17.8708	7.20828	5.29952	7.90134	2.75274	0.00030763
IG_gene639			30	7481	8113	6328	11967	11599	13885	21.5744	19.884	20.387	22.7663	22.8425	27.4756	0.846218	0.385998
IG_gene640			12	412	448	291	448	681	812	2.97041	2.74498	2.3438	2.13071	3.35282	4.01696	0.848291	0.642648
IG_gene641			8	219	491	153	664	397	245	2.3684	4.51267	1.84846	4.73703	2.93187	1.81802	0.920164	0.862115
IG_gene642			29	378	502	160	1084	725	495	1.1277	1.27277	0.533249	2.13334	1.47701	1.01328	0.634505	0.199656
IG_gene645			7	1	0	0	0	0	0	0.0123595	0	0	0	0	0	#DIV/0!	0.135474
IG_gene646			4	1189	1942	1349	2892	2594	1917	25.7171	35.697	32.5957	41.2636	38.3137	28.4502	0.87024	0.588781
IG_gene647			9	584	728	415	889	778	686	5.61398	5.94746	4.4567	5.63751	5.10718	4.52485	1.04902	0.862478
IG_gene648			11	1186	1199	780	2234	2402	1516	9.32808	8.01436	6.85346	11.5909	12.901	8.18143	0.740538	0.176283
IG_gene649			20	60	45	33	73	182	165	0.25955	0.165434	0.159475	0.208315	0.537633	0.489753	0.472978	0.115837
IG_gene652			6	0	0	0	0	0	0	0	0	0	0	0	0	#DIV/0!	0.124509
IG_gene653			4	295	558	405	803	454	790	6.38061	10.2569	9.78595	11.4573	6.70564	11.7244	0.884102	0.715031
IG_gene654			15	215	252	176	324	253	202	1.24007	1.23524	1.13404	1.23277	0.996491	0.799435	1.19172	0.566981
IG_gene655			17	39	96	89	76	242	160	0.19848	0.415207	0.505998	0.255148	0.841028	0.55872	0.676589	0.489927
IG_gene657			10	184	572	126	422	402	185	1.59191	4.2057	1.21781	2.40847	2.37504	1.09823	1.19275	0.880272
[truncated: 3,328 more rows]
